# Supplementary material for: Gpnmb defines a phagocytic state of microglia linked to cell death in prion disease mouse model
Source: Nat Commun. 2026 May 12;17:6138. doi: 10.1038/s41467-026-73003-5 (PMC13365222; doi:10.1038/s41467-026-73003-5)
Supplement: Supplementary file 3 — Supplementary Data 1 [file 41467_2026_73003_MOESM3_ESM.xlsx]

## Sheet: Sheet1
p_val	avg_log2FC	pct.1	pct.2	p_val_adj	gene	region
2.0164e-270	2.9541	1	0.994	3.45126e-266	Bc1	Cortex
4.95996e-231	2.75274	0.994	0.91	8.48948e-227	Lrrc17	Cortex
8.61291e-121	2.55092	0.914	0.492	1.47419e-116	Tatdn1	Cortex
2.55613e-69	2.66068	0.641	0.166	4.37507e-65	Gfap	Cortex
1.41304e-49	1.81216	0.675	0.284	2.41855e-45	Sez6	Cortex
1.96748e-46	-1.32978	0.536	0.702	3.36754e-42	Nap1l5	Cortex
9.87177e-39	1.96963	0.509	0.17	1.68965e-34	Mrps7	Cortex
5.30083e-32	1.96215	0.45	0.151	9.0729e-28	Timm22	Cortex
7.89987e-31	-1.68053	0.254	0.46	1.35214e-26	Resp18	Cortex
8.16444e-31	1.72058	0.497	0.193	1.39743e-26	Cnot3	Cortex
3.00889e-30	0.837192	0.92	0.83	5.15002e-26	Dbi	Cortex
2.66225e-27	-3.02675	0.053	0.252	4.55671e-23	Calb2	Cortex
1.30899e-22	2.52729	0.247	0.046	2.24047e-18	C4b	Cortex
1.63679e-22	6.07799	0.365	0.139	2.80153e-18	Ttr	Cortex
2.80666e-22	0.463757	0.999	0.996	4.80388e-18	Cst3	Cortex
4.15053e-22	1.41052	0.484	0.225	7.10404e-18	B2m	Cortex
5.21079e-22	0.658074	0.968	0.926	8.91879e-18	Camk2n1	Cortex
6.85836e-22	-0.675762	0.757	0.874	1.17388e-17	Pcsk1n	Cortex
1.02843e-21	-1.3074	0.263	0.464	1.76027e-17	Peg3	Cortex
1.50037e-21	-2.60584	0.043	0.21	2.56803e-17	Baiap3	Cortex
1.52483e-21	-0.744083	0.682	0.845	2.6099e-17	Snhg11	Cortex
3.9389e-21	0.525422	0.973	0.931	6.74182e-17	Mt3	Cortex
2.78735e-20	1.02369	0.563	0.296	4.77083e-16	Mef2c	Cortex
2.87587e-20	0.398696	0.983	0.975	4.92233e-16	Cpe	Cortex
4.84144e-20	1.8903	0.307	0.095	8.28661e-16	Tyrobp	Cortex
5.28151e-20	-0.596676	0.875	0.96	9.03984e-16	Meg3	Cortex
5.37569e-20	0.889254	0.606	0.338	9.20103e-16	Slc17a7	Cortex
1.33338e-19	-0.493416	0.94	0.992	2.28222e-15	Ppia	Cortex
3.93689e-19	1.65689	0.366	0.147	6.73838e-15	Ctss	Cortex
5.45826e-19	1.00295	0.562	0.305	9.34236e-15	Prdx6	Cortex
1.41396e-18	1.7738	0.288	0.086	2.42013e-14	C1qa	Cortex
4.3028e-18	2.19661	0.268	0.082	7.36468e-14	S100a6	Cortex
6.09274e-18	1.23184	0.504	0.284	1.04283e-13	Nptxr	Cortex
9.66604e-18	-1.42158	0.172	0.374	1.65444e-13	Tmem130	Cortex
4.21654e-17	-0.997862	0.355	0.502	7.21702e-13	Impact	Cortex
5.64374e-17	-3.05921	0.02	0.139	9.65983e-13	AW551984	Cortex
6.08172e-17	1.48507	0.368	0.153	1.04095e-12	Vxn	Cortex
7.77266e-17	-2.14368	0.066	0.216	1.33037e-12	Itih3	Cortex
9.48458e-17	-2.23803	0.047	0.193	1.62338e-12	Gstp1	Cortex
1.09277e-16	1.05203	0.553	0.334	1.87039e-12	Hpcal4	Cortex
1.84153e-16	0.319355	0.986	0.989	3.15196e-12	Tmsb4x	Cortex
2.70809e-16	-0.94978	0.413	0.544	4.63517e-12	Ahi1	Cortex
5.62673e-16	-0.452637	0.924	0.971	9.63071e-12	Gapdh	Cortex
6.78885e-16	-0.969503	0.354	0.481	1.16198e-11	Gaa	Cortex
7.07533e-16	-0.999872	0.308	0.471	1.21101e-11	Tecr	Cortex
8.32796e-16	-1.23232	0.216	0.382	1.42541e-11	Rasgrf1	Cortex
8.98326e-16	-0.884447	0.512	0.62	1.53757e-11	Sparc	Cortex
3.50875e-15	1.21185	0.386	0.176	6.00557e-11	Plppr4	Cortex
6.68211e-15	-0.465272	0.922	0.973	1.14371e-10	Ubb	Cortex
1.20516e-14	1.44446	0.281	0.101	2.06274e-10	C1qb	Cortex
1.85296e-14	0.30531	0.994	0.994	3.17152e-10	Rplp1	Cortex
1.98117e-14	0.430581	0.919	0.838	3.39098e-10	Ppp3ca	Cortex
3.78158e-14	-2.45031	0.03	0.147	6.47255e-10	Dlk1	Cortex
1.06099e-13	-0.836084	0.423	0.553	1.81599e-09	6330403K07Rik	Cortex
1.64823e-13	-0.935354	0.751	0.868	2.82112e-09	Mbp	Cortex
1.76032e-13	-4.1168	0.004	0.078	3.01296e-09	Otp	Cortex
1.8313e-13	-1.06088	0.23	0.382	3.13446e-09	Gprasp2	Cortex
2.73509e-13	0.449527	0.926	0.859	4.68137e-09	Slc1a2	Cortex
3.80158e-13	-2.91232	0.013	0.105	6.50678e-09	Ddc	Cortex
3.81668e-13	1.84872	0.22	0.069	6.53263e-09	C1qc	Cortex
3.95317e-13	2.45684	0.139	0.023	6.76625e-09	Gm15728	Cortex
8.65321e-13	2.46977	0.143	0.027	1.48108e-08	Ints9	Cortex
1.0787e-12	0.698134	0.568	0.357	1.8463e-08	Pabpc1	Cortex
1.27518e-12	-1.20655	0.163	0.294	2.18259e-08	Podxl2	Cortex
1.89295e-12	-1.65452	0.085	0.225	3.23997e-08	Agt	Cortex
2.70829e-12	0.969114	0.398	0.206	4.63551e-08	Hexb	Cortex
3.10107e-12	2.86904	0.103	0.011	5.30778e-08	Ifi27l2a	Cortex
4.79086e-12	1.0799	0.361	0.179	8.20004e-08	Fam81a	Cortex
6.37657e-12	0.516523	0.904	0.845	1.09141e-07	Clu	Cortex
8.97577e-12	3.3224	0.096	0.008	1.53629e-07	Usp50	Cortex
1.09498e-11	-0.520123	0.75	0.866	1.87416e-07	Scd2	Cortex
1.2449e-11	-0.877316	0.316	0.395	2.13077e-07	Scg2	Cortex
1.64641e-11	-2.81412	0.019	0.109	2.818e-07	Zic1	Cortex
1.84582e-11	1.42038	0.262	0.109	3.15931e-07	Rpl9-ps6	Cortex
1.9491e-11	-1.72591	0.079	0.208	3.33608e-07	Slc17a6	Cortex
2.52721e-11	0.827043	0.447	0.256	4.32557e-07	Snca	Cortex
3.3633e-11	1.25835	0.279	0.12	5.75662e-07	Slc25a18	Cortex
4.03538e-11	-1.28206	0.15	0.286	6.90696e-07	Nrsn2	Cortex
4.18862e-11	1.45333	0.243	0.097	7.16925e-07	Rps27rt	Cortex
4.88419e-11	1.34133	0.246	0.097	8.35977e-07	Caln1	Cortex
5.00557e-11	-1.36877	0.11	0.25	8.56753e-07	Rims3	Cortex
5.81111e-11	0.286142	0.888	0.744	9.9463e-07	Nrgn	Cortex
6.18471e-11	0.353298	0.978	0.962	1.05857e-06	Actb	Cortex
9.59358e-11	-2.45759	0.026	0.116	1.64204e-06	Cbln2	Cortex
1.07292e-10	0.899975	0.445	0.269	1.83641e-06	Lmo4	Cortex
1.16614e-10	-1.78655	0.057	0.16	1.99597e-06	Vat1	Cortex
1.29963e-10	-0.510018	0.725	0.8	2.22445e-06	Zwint	Cortex
1.74423e-10	0.343271	0.976	0.966	2.98542e-06	Hsp90aa1	Cortex
2.0244e-10	-1.17842	0.118	0.181	3.46497e-06	Wipf3	Cortex
2.0579e-10	0.286753	0.628	0.445	3.52231e-06	Cck	Cortex
2.85508e-10	0.789891	0.626	0.471	4.88675e-06	Ctsd	Cortex
3.06524e-10	0.509255	0.42	0.254	5.24647e-06	Rapgef4	Cortex
3.46172e-10	1.24166	0.277	0.128	5.92508e-06	Atp2b4	Cortex
3.46351e-10	-3.3339	0.006	0.069	5.92815e-06	Irs4	Cortex
3.60761e-10	1.64743	0.197	0.069	6.17479e-06	Vim	Cortex
5.72903e-10	-0.842507	0.726	0.842	9.8058e-06	Plp1	Cortex
5.85021e-10	0.845485	0.398	0.225	1.00132e-05	Gda	Cortex
7.01759e-10	-0.632815	0.455	0.508	1.20113e-05	Ncdn	Cortex
7.46314e-10	-0.453937	0.712	0.826	1.27739e-05	Stmn3	Cortex
8.49203e-10	0.795556	0.505	0.345	1.4535e-05	Arpp19	Cortex
1.17638e-09	4.66045	0.05	0	2.01349e-05	Cst7	Cortex
1.27906e-09	-0.983891	0.249	0.342	2.18924e-05	Cnp	Cortex
1.51645e-09	0.740506	0.309	0.164	2.59556e-05	R3hdm4	Cortex
2.18355e-09	-1.1819	0.151	0.279	3.73737e-05	Zcchc12	Cortex
3.1196e-09	-0.928262	0.213	0.342	5.3395e-05	Disp2	Cortex
3.36672e-09	-0.920862	0.248	0.366	5.76248e-05	Hap1	Cortex
3.59898e-09	3.0166	0.079	0.008	6.16001e-05	Bst2	Cortex
4.37547e-09	0.555127	0.671	0.508	7.48905e-05	Rpl22	Cortex
4.59994e-09	-0.414587	0.699	0.773	7.87325e-05	Pkm	Cortex
4.65096e-09	0.851672	0.432	0.277	7.96058e-05	S100a1	Cortex
4.65615e-09	1.93912	0.118	0.027	7.96947e-05	Cav2	Cortex
4.93204e-09	-0.866271	0.26	0.357	8.44167e-05	Plekhb1	Cortex
5.09868e-09	0.750534	0.391	0.227	8.72689e-05	Phactr1	Cortex
5.65277e-09	1.07549	0.184	0.074	9.67529e-05	Foxg1	Cortex
5.78949e-09	2.70109	0.087	0.013	9.90929e-05	5830416I19Rik	Cortex
6.38194e-09	0.26132	0.673	0.506	0.000109233	Camk2a	Cortex
7.08598e-09	0.485376	0.72	0.565	0.000121284	Sept7	Cortex
7.99507e-09	-0.547257	0.512	0.616	0.000136844	Naca	Cortex
8.43107e-09	-0.412223	0.314	0.298	0.000144306	Cnih2	Cortex
8.93723e-09	0.77328	0.465	0.298	0.00015297	Ncor1	Cortex
9.15374e-09	-0.432237	0.721	0.809	0.000156675	Ubc	Cortex
1.03981e-08	-6.94254	0.008	0.063	0.000177973	Oxt	Cortex
1.04183e-08	0.680273	0.501	0.332	0.000178319	Gng13	Cortex
1.29137e-08	0.462634	0.405	0.258	0.000221031	Cadm2	Cortex
1.36604e-08	1.40676	0.184	0.069	0.000233812	Ccnd2	Cortex
1.59776e-08	2.15283	0.128	0.036	0.000273473	Serpina3n	Cortex
1.75131e-08	-5.00133	0	0.034	0.000299755	Gal	Cortex
1.85178e-08	-0.323215	0.967	0.987	0.00031695	Gnas	Cortex
1.93205e-08	0.476267	0.464	0.305	0.00033069	Enc1	Cortex
2.26931e-08	1.23899	0.207	0.086	0.000388414	Auts2	Cortex
2.58188e-08	-2.09443	0.027	0.103	0.000441915	Ache	Cortex
2.73168e-08	-0.8314	0.196	0.254	0.000467555	Gad2	Cortex
2.91598e-08	-1.33497	0.083	0.191	0.000499098	B630019K06Rik	Cortex
3.37503e-08	-0.807488	0.308	0.34	0.00057767	Hpca	Cortex
3.63193e-08	-2.34041	0.027	0.099	0.000621642	Tcf7l2	Cortex
4.2464e-08	0.495611	0.576	0.41	0.000726814	Dlgap1	Cortex
4.26162e-08	1.09783	0.176	0.071	0.000729419	Grn	Cortex
4.31096e-08	-0.855648	0.426	0.55	0.000737865	Mobp	Cortex
4.77039e-08	1.19794	0.231	0.107	0.000816501	C1ql3	Cortex
5.14968e-08	0.679084	0.463	0.305	0.00088142	Ank3	Cortex
5.58179e-08	-1.18583	0.142	0.244	0.00095538	Sept4	Cortex
5.83616e-08	0.522237	0.4	0.254	0.000998918	Tsc22d4	Cortex
5.83694e-08	3.92349	0.053	0.002	0.000999051	Isg15	Cortex
6.93466e-08	1.20876	0.214	0.095	0.00118694	Cd9	Cortex
8.11889e-08	0.515998	0.59	0.429	0.00138963	Cplx2	Cortex
9.95682e-08	0.776282	0.302	0.166	0.00170421	Kif3a	Cortex
1.00385e-07	0.249639	0.994	0.992	0.00171819	Rps21	Cortex
1.00678e-07	0.801295	0.312	0.172	0.00172321	Pdia3	Cortex
1.10954e-07	0.632617	0.515	0.357	0.00189908	Prkce	Cortex
1.22204e-07	0.394541	0.346	0.225	0.00209165	Baiap2	Cortex
1.22691e-07	0.294882	0.952	0.918	0.00209999	Rps15	Cortex
1.25887e-07	0.582375	0.542	0.384	0.00215469	Ncl	Cortex
1.28535e-07	0.264764	0.923	0.929	0.00220001	Rpl32	Cortex
1.32247e-07	4.75356	0.038	0	0.00226354	Calml4	Cortex
1.35196e-07	0.932365	0.289	0.155	0.00231402	Rims1	Cortex
1.3615e-07	0.447316	0.385	0.25	0.00233034	Fam107a	Cortex
1.4194e-07	0.554421	0.456	0.3	0.00242944	Pgm2l1	Cortex
1.43551e-07	-0.628055	0.367	0.437	0.00245702	Ndn	Cortex
1.5393e-07	1.86162	0.098	0.023	0.00263466	Mpeg1	Cortex
1.57314e-07	-1.60079	0.043	0.128	0.00269259	Gpx3	Cortex
1.57582e-07	-0.661475	0.321	0.447	0.00269718	Gm10076	Cortex
1.69938e-07	-0.771959	0.372	0.525	0.00290866	Ptgds	Cortex
2.32686e-07	0.361152	0.884	0.836	0.00398265	Rpl12	Cortex
2.46936e-07	-0.38608	0.511	0.534	0.00422656	Stmn2	Cortex
2.7664e-07	0.682626	0.326	0.191	0.00473497	Gm11808	Cortex
3.03267e-07	-0.353353	0.192	0.17	0.00519072	2010300C02Rik	Cortex
3.38355e-07	-0.773813	0.227	0.317	0.00579129	Bex1	Cortex
3.3942e-07	4.21299	0.035	0	0.00580952	Kcnj13	Cortex
3.51705e-07	-0.389521	0.593	0.634	0.00601978	Eif4a2	Cortex
3.66074e-07	-1.03254	0.129	0.21	0.00626573	Rit2	Cortex
3.92683e-07	0.933046	0.259	0.134	0.00672116	Cadm4	Cortex
3.99926e-07	0.694427	0.236	0.128	0.00684514	Ppp1r12a	Cortex
4.27983e-07	0.822604	0.283	0.155	0.00732536	Phyhip	Cortex
4.40545e-07	0.298337	0.93	0.893	0.00754037	Rps14	Cortex
4.46113e-07	-2.68938	0.008	0.059	0.00763567	Arhgap36	Cortex
4.51004e-07	0.681154	0.361	0.221	0.00771939	Atrx	Cortex
4.59402e-07	-0.462167	0.433	0.475	0.00786313	Zcchc18	Cortex
4.59486e-07	0.552684	0.354	0.221	0.00786456	Dlg4	Cortex
4.62004e-07	-0.450352	0.557	0.651	0.00790766	Ywhaq	Cortex
4.72229e-07	-0.669649	0.26	0.319	0.00808266	Wdr6	Cortex
4.90025e-07	0.328786	0.907	0.87	0.00838726	Aldoc	Cortex
5.59547e-07	0.593543	0.313	0.187	0.0095772	Nfib	Cortex
5.68692e-07	0.430092	0.6	0.447	0.00973373	Tcf4	Cortex
5.87543e-07	1.49924	0.148	0.057	0.0100564	Ly86	Cortex
6.5748e-07	2.37371	0.08	0.017	0.0112534	Cd52	Cortex
6.6351e-07	1.88849	0.107	0.034	0.0113566	Mfap3l	Cortex
6.63652e-07	0.303681	0.922	0.899	0.0113591	Rpl34	Cortex
7.05604e-07	0.167164	0.898	0.956	0.0120771	Snap25	Cortex
7.06258e-07	1.46138	0.146	0.057	0.0120883	Dcaf6	Cortex
7.11569e-07	0.902788	0.299	0.17	0.0121792	Ogfrl1	Cortex
7.18806e-07	0.622318	0.29	0.17	0.0123031	Lingo1	Cortex
7.46518e-07	-0.488513	0.299	0.33	0.0127774	Fez1	Cortex
7.72295e-07	0.571637	0.377	0.239	0.0132186	Id2	Cortex
7.86136e-07	0.716087	0.332	0.197	0.0134555	AC149090.1	Cortex
7.93642e-07	-0.733455	0.246	0.336	0.013584	Cds2	Cortex
8.0652e-07	2.06672	0.089	0.021	0.0138044	Ptpn18	Cortex
8.85153e-07	-0.321014	0.936	0.977	0.0151503	Malat1	Cortex
8.96416e-07	-1.38002	0.071	0.153	0.0153431	Minar2	Cortex
9.47152e-07	0.318785	0.49	0.355	0.0162114	Zmat2	Cortex
9.72845e-07	0.412447	0.632	0.483	0.0166512	Serf2	Cortex
1.00909e-06	-0.365632	0.501	0.517	0.0172715	Cox5a	Cortex
1.03462e-06	-0.162716	0.322	0.284	0.0177085	Tcp1	Cortex
1.23194e-06	-0.681375	0.296	0.387	0.0210859	Caly	Cortex
1.35491e-06	1.63372	0.123	0.046	0.0231907	Aif1	Cortex
1.3567e-06	-1.6794	0.031	0.101	0.0232212	Pcbd1	Cortex
1.3737e-06	1.48019	0.128	0.044	0.0235123	Tbr1	Cortex
1.42523e-06	0.271876	0.934	0.924	0.0243943	Tpt1	Cortex
1.44462e-06	1.12107	0.203	0.099	0.0247261	Arhgap32	Cortex
1.67127e-06	-2.02405	0.021	0.082	0.0286054	Sncg	Cortex
1.76682e-06	0.69682	0.312	0.185	0.0302409	Nr2f1	Cortex
1.84413e-06	0.922439	0.176	0.082	0.0315641	Slc8a2	Cortex
1.89216e-06	-1.12686	0.106	0.202	0.0323861	Vat1l	Cortex
1.92063e-06	0.364312	0.806	0.702	0.0328735	Olfm1	Cortex
1.93176e-06	1.02507	0.226	0.116	0.033064	Ak5	Cortex
2.07172e-06	-2.63876	0.008	0.055	0.0354596	Adamts2	Cortex
2.11653e-06	1.02658	0.213	0.105	0.0362265	Ifi27	Cortex
2.40103e-06	-2.91886	0.008	0.053	0.0410961	Fibcd1	Cortex
2.46566e-06	0.324067	0.53	0.393	0.0422022	Ndufa7	Cortex
2.51953e-06	0.409488	0.658	0.517	0.0431242	Gnao1	Cortex
2.52399e-06	0.80295	0.344	0.227	0.0432007	Sv2b	Cortex
2.62899e-06	0.163152	0.511	0.389	0.0449979	Atp2b1	Cortex
2.95383e-06	0.267029	0.898	0.91	0.0505577	Ndufa4	Cortex
3.01593e-06	0.596396	0.438	0.3	0.0516207	Mtpn	Cortex
3.23738e-06	1.91862	0.085	0.021	0.055411	Ftl1-ps1	Cortex
3.24619e-06	2.72319	0.054	0.006	0.0555619	Mc1r	Cortex
3.28652e-06	-0.37035	0.62	0.67	0.056252	Snrpn	Cortex
3.3053e-06	2.22305	0.111	0.044	0.0565735	Igfbp2	Cortex
3.31318e-06	-0.496825	0.349	0.408	0.0567084	Nisch	Cortex
3.3326e-06	-1.69647	0.032	0.095	0.0570407	Kcnip1	Cortex
3.34147e-06	0.399437	0.416	0.286	0.0571925	Zfp365	Cortex
3.44799e-06	-0.41051	0.602	0.681	0.0590159	Tubb2a	Cortex
3.53131e-06	-0.71658	0.195	0.273	0.060442	Eno1	Cortex
3.53802e-06	-1.68804	0.039	0.088	0.0605567	Cabp7	Cortex
3.55343e-06	-0.741203	0.223	0.305	0.0608205	Dzank1	Cortex
3.6325e-06	0.257541	0.974	0.973	0.0621738	Cox6c	Cortex
3.92286e-06	1.43488	0.142	0.057	0.0671436	Ppp1r1b	Cortex
4.0658e-06	1.58814	0.112	0.038	0.0695903	Gm49980	Cortex
4.08059e-06	-0.341434	0.803	0.853	0.0698435	Stmn1	Cortex
4.11556e-06	1.33394	0.145	0.059	0.0704419	Ezr	Cortex
4.19787e-06	-1.74894	0.03	0.092	0.0718508	Ngb	Cortex
4.209e-06	-2.07933	0.018	0.071	0.0720412	Igsf1	Cortex
4.36498e-06	0.721783	0.372	0.248	0.0747111	Spop	Cortex
4.53379e-06	0.402172	0.589	0.447	0.0776003	Ptn	Cortex
4.75244e-06	-0.331582	0.568	0.586	0.0813428	Tubb5	Cortex
4.81775e-06	-0.341434	0.681	0.779	0.0824606	Ndfip1	Cortex
4.87199e-06	0.422896	0.547	0.405	0.0833891	Slc1a3	Cortex
5.04324e-06	0.28071	0.597	0.464	0.0863201	Tma7	Cortex
5.0873e-06	-1.39619	0.052	0.126	0.0870741	Zdhhc22	Cortex
5.11417e-06	0.466368	0.475	0.336	0.0875342	S100b	Cortex
5.27688e-06	-0.342069	0.446	0.464	0.090319	Pink1	Cortex
5.56701e-06	2.94119	0.047	0.004	0.095285	Gm10062	Cortex
5.66397e-06	-3.8314	0.001	0.032	0.0969445	Nhlh2	Cortex
5.70676e-06	-0.524512	0.316	0.382	0.097677	Tmem59l	Cortex
5.73539e-06	4.25606	0.028	0	0.098167	2900040C04Rik	Cortex
6.0053e-06	-1.50947	0.044	0.116	0.102787	Zfhx3	Cortex
6.15642e-06	0.331928	0.808	0.756	0.105373	Ndufb9	Cortex
6.17866e-06	0.529522	0.498	0.361	0.105754	Plpp3	Cortex
6.65377e-06	0.6711	0.373	0.246	0.113886	Negr1	Cortex
7.23869e-06	0.893197	0.256	0.149	0.123897	Slc4a10	Cortex
7.33938e-06	-0.318502	0.475	0.479	0.125621	Gprasp1	Cortex
7.50645e-06	-0.87282	0.113	0.17	0.12848	Prmt2	Cortex
7.6285e-06	0.560109	0.362	0.235	0.130569	Arpp21	Cortex
7.75228e-06	0.583637	0.312	0.195	0.132688	Gas7	Cortex
8.2307e-06	0.825712	0.133	0.063	0.140877	Rtn4r	Cortex
8.2706e-06	-0.668342	0.253	0.315	0.14156	Got2	Cortex
8.47872e-06	0.744224	0.36	0.244	0.145122	Cd63	Cortex
8.54672e-06	-1.60399	0.026	0.084	0.146286	Ptprm	Cortex
8.56262e-06	0.678208	0.331	0.208	0.146558	Wasf1	Cortex
8.77e-06	0.353955	0.27	0.176	0.150107	Dlgap3	Cortex
9.12612e-06	-0.139009	0.498	0.437	0.156203	Psd	Cortex
9.19019e-06	4.1228	0.027	0	0.157299	Kcne2	Cortex
9.86891e-06	1.06168	0.177	0.084	0.168916	Stk32c	Cortex
1.00202e-05	0.428752	0.347	0.235	0.171505	Osbpl1a	Cortex
1.01913e-05	-0.451369	0.41	0.466	0.174433	Tspyl4	Cortex
1.04226e-05	0.448708	0.508	0.372	0.178393	Marcks	Cortex
1.06565e-05	-4.63876	0	0.021	0.182397	Shox2	Cortex
1.07148e-05	-0.522851	0.294	0.342	0.183395	Tmx4	Cortex
1.09069e-05	0.699551	0.327	0.206	0.186683	Ctnnd2	Cortex
1.09426e-05	-0.492115	0.377	0.445	0.187293	Syp	Cortex
1.0947e-05	-0.668462	0.117	0.143	0.18737	Srrt	Cortex
1.12731e-05	0.683173	0.19	0.103	0.192951	Sox9	Cortex
1.17455e-05	-0.838856	0.17	0.233	0.201035	Bcas1	Cortex
1.17694e-05	1.41956	0.116	0.042	0.201445	Laptm5	Cortex
1.20874e-05	0.823103	0.175	0.088	0.206887	Fam133b	Cortex
1.20933e-05	-0.160465	0.236	0.21	0.206988	Trnp1	Cortex
1.21033e-05	-0.305541	0.27	0.265	0.20716	Tprgl	Cortex
1.21808e-05	0.104151	0.359	0.282	0.208487	Ptges3	Cortex
1.27616e-05	0.313363	0.829	0.803	0.218428	Basp1	Cortex
1.33839e-05	2.365	0.059	0.011	0.229079	Xaf1	Cortex
1.3482e-05	-0.427097	0.406	0.46	0.230759	Sv2a	Cortex
1.40261e-05	-0.119203	0.24	0.212	0.240071	Csnk1g2	Cortex
1.40782e-05	0.913343	0.139	0.065	0.240963	Robo2	Cortex
1.43026e-05	0.49141	0.54	0.408	0.244803	Calr	Cortex
1.47238e-05	0.24909	0.246	0.17	0.252013	Fam131a	Cortex
1.4729e-05	3.69216	0.026	0	0.252101	Pde6a	Cortex
1.47396e-05	0.410755	0.303	0.202	0.252283	Zbtb18	Cortex
1.5028e-05	0.130798	0.123	0.084	0.25722	Kcnip2	Cortex
1.58583e-05	1.31156	0.113	0.042	0.271431	B230312C02Rik	Cortex
1.59286e-05	1.38272	0.111	0.04	0.272634	Arpc1b	Cortex
1.60377e-05	0.221898	0.322	0.231	0.274502	Rasgrp1	Cortex
1.64278e-05	-0.17822	0.549	0.515	0.281178	Mif	Cortex
1.64442e-05	-2.04085	0.018	0.065	0.281459	Peg10	Cortex
1.69611e-05	-2.22995	0.011	0.055	0.290306	Ufsp1	Cortex
1.76199e-05	-1.47186	0.039	0.099	0.301582	Nacad	Cortex
1.8906e-05	0.610035	0.39	0.267	0.323596	Psd3	Cortex
1.92784e-05	-0.253367	0.537	0.523	0.32997	Cd81	Cortex
1.92893e-05	-0.117948	0.537	0.483	0.330156	Mdh2	Cortex
1.92922e-05	-1.23194	0.055	0.103	0.330205	Etnppl	Cortex
2.05488e-05	0.273953	0.222	0.155	0.351713	Smpd1	Cortex
2.06255e-05	0.911564	0.229	0.13	0.353027	Fut9	Cortex
2.09113e-05	0.433572	0.156	0.095	0.357917	Arid1b	Cortex
2.15307e-05	-0.369496	0.231	0.239	0.36852	Fam49b	Cortex
2.19421e-05	0.984888	0.166	0.08	0.37556	Dgkh	Cortex
2.3612e-05	3.86904	0.025	0	0.404143	F5	Cortex
2.41649e-05	1.06551	0.188	0.101	0.413607	Nr2f2	Cortex
2.47121e-05	0.186783	0.978	0.981	0.422973	Rpl41	Cortex
2.57168e-05	-0.301007	0.704	0.725	0.440168	Rpl22l1	Cortex
2.6705e-05	0.89652	0.107	0.046	0.457083	Lgals1	Cortex
2.73482e-05	-0.682135	0.227	0.326	0.468092	Spcs1	Cortex
2.78217e-05	-0.476213	0.314	0.345	0.476197	Csrp1	Cortex
2.83686e-05	-0.251656	0.568	0.561	0.485557	Prkar1a	Cortex
2.9006e-05	0.546851	0.61	0.506	0.496466	Mt2	Cortex
2.92917e-05	0.406831	0.423	0.3	0.501357	Cbx6	Cortex
2.93441e-05	-0.444819	0.261	0.288	0.502254	Srsf3	Cortex
2.98057e-05	0.517403	0.275	0.174	0.510154	Mgll	Cortex
2.98247e-05	0.292928	0.117	0.074	0.510479	Kansl1	Cortex
3.01962e-05	1.61926	0.08	0.023	0.516839	Lyz2	Cortex
3.11619e-05	-4.15333	0	0.019	0.533367	Lct	Cortex
3.15728e-05	-2.30533	0.009	0.05	0.5404	Gabrq	Cortex
3.2994e-05	-0.470302	0.155	0.17	0.564726	Mien1	Cortex
3.34429e-05	0.796631	0.198	0.107	0.572409	Prrc2a	Cortex
3.39075e-05	-0.442835	0.374	0.433	0.58036	Faim2	Cortex
3.515e-05	-1.37683	0.043	0.101	0.601628	Rab9b	Cortex
3.53438e-05	-0.302923	0.77	0.845	0.604945	Rps6	Cortex
3.57027e-05	0.188721	0.524	0.414	0.611088	Fbxl16	Cortex
3.59457e-05	0.300933	0.621	0.494	0.615247	Ptms	Cortex
3.65808e-05	-1.60512	0.032	0.09	0.626118	Cd83	Cortex
3.7745e-05	0.529787	0.28	0.176	0.646044	Celf1	Cortex
3.79652e-05	0.915834	0.139	0.065	0.649813	Epb41l2	Cortex
3.81226e-05	1.30411	0.131	0.057	0.652507	Meis2	Cortex
3.85312e-05	2.49053	0.051	0.008	0.659499	Ifit1	Cortex
3.85629e-05	-0.578634	0.267	0.34	0.660043	Rtl8a	Cortex
4.02822e-05	0.778653	0.227	0.128	0.68947	Npc2	Cortex
4.20319e-05	4.07549	0.034	0.002	0.719417	Cox8b	Cortex
4.26378e-05	-0.11613	0.124	0.107	0.729788	Ptpn4	Cortex
4.31606e-05	-1.21997	0.057	0.128	0.738737	Unc119	Cortex
4.42751e-05	-0.864823	0.132	0.214	0.757812	Inpp5f	Cortex
4.44552e-05	-1.4791	0.034	0.092	0.760896	Snx30	Cortex
4.5041e-05	0.762201	0.285	0.181	0.770922	Rgs4	Cortex
4.50438e-05	0.581951	0.259	0.158	0.770969	Chst2	Cortex
4.65021e-05	-0.918863	0.104	0.149	0.795929	Sbf1	Cortex
4.67945e-05	-0.927216	0.178	0.244	0.800934	Mal	Cortex
4.76607e-05	0.549421	0.25	0.153	0.815761	Bbip1	Cortex
4.77244e-05	0.625238	0.133	0.071	0.816852	Etl4	Cortex
4.84891e-05	0.479143	0.447	0.324	0.829939	Ppp2r2c	Cortex
5.0732e-05	-0.229309	0.642	0.634	0.868329	Tpi1	Cortex
5.08629e-05	-0.247843	0.753	0.851	0.870569	Uchl1	Cortex
5.09596e-05	0.234188	0.099	0.065	0.872224	Ostm1	Cortex
5.11749e-05	1.1686	0.103	0.04	0.87591	Trem2	Cortex
5.12512e-05	1.37023	0.123	0.055	0.877215	Kctd4	Cortex
5.20873e-05	-0.941373	0.017	0.063	0.891526	Avp	Cortex
5.50407e-05	0.213829	0.299	0.221	0.942076	Agap2	Cortex
5.76457e-05	-1.58629	0.015	0.055	0.986664	Eml6	Cortex
5.84748e-05	0.512554	0.201	0.122	1	Actn4	Cortex
6.07446e-05	3.56092	0.022	0	1	Wfdc2	Cortex
6.08549e-05	-0.358303	0.536	0.584	1	Mrfap1	Cortex
6.17868e-05	-1.50517	0.04	0.101	1	Ntng1	Cortex
6.22366e-05	0.546049	0.418	0.298	1	Ap1s1	Cortex
6.26199e-05	0.316353	0.211	0.137	1	Icam5	Cortex
6.33286e-05	0.242348	0.285	0.206	1	Taok1	Cortex
6.36212e-05	2.19835	0.054	0.011	1	Rpl36a-ps1	Cortex
6.37944e-05	0.794041	0.249	0.151	1	Erc2	Cortex
6.4755e-05	-0.386401	0.342	0.37	1	Atp6v1f	Cortex
6.7207e-05	-2.24644	0.009	0.048	1	Lhfpl5	Cortex
6.73309e-05	0.866037	0.216	0.122	1	Sec61a1	Cortex
6.81782e-05	0.725656	0.257	0.155	1	Tmem132a	Cortex
6.90131e-05	0.21239	0.86	0.876	1	Rps12	Cortex
6.98857e-05	0.183688	0.986	0.973	1	Rpl13a	Cortex
7.14605e-05	0.182045	0.445	0.349	1	Csde1	Cortex
7.2508e-05	0.942596	0.164	0.082	1	Scrt1	Cortex
7.36945e-05	0.490528	0.306	0.202	1	Ctsl	Cortex
7.42178e-05	0.613782	0.352	0.239	1	Mmd	Cortex
7.62251e-05	1.82395	0.07	0.019	1	Frmd6	Cortex
7.72411e-05	-0.30163	0.699	0.769	1	Eif1	Cortex
7.92846e-05	0.64525	0.27	0.168	1	Hist1h2bc	Cortex
8.18872e-05	1.38583	0.094	0.034	1	Stat1	Cortex
8.25587e-05	3.10271	0.05	0.013	1	Kl	Cortex
8.38894e-05	-1.34987	0.043	0.092	1	Celf6	Cortex
8.61071e-05	-1.01947	0.085	0.149	1	Pgm1	Cortex
8.71282e-05	-1.16482	0.048	0.113	1	Map4k2	Cortex
8.79364e-05	0.814104	0.215	0.122	1	Metrn	Cortex
9.0957e-05	-0.759507	0.151	0.225	1	Pam	Cortex
9.14198e-05	0.935939	0.169	0.086	1	Snhg6	Cortex
9.14981e-05	0.228386	0.906	0.899	1	Rpl31	Cortex
9.18355e-05	-0.288873	0.077	0.071	1	Pygo1	Cortex
9.34388e-05	0.24365	0.22	0.155	1	Sesn3	Cortex
9.70625e-05	-1.37454	0.039	0.099	1	Dennd6b	Cortex
9.71442e-05	0.773462	0.203	0.113	1	Fxyd1	Cortex
9.74973e-05	3.75356	0.021	0	1	Aqp1	Cortex
0.00010012	0.765388	0.237	0.141	1	Emc2	Cortex
0.000101825	1.0166	0.096	0.04	1	C330007P06Rik	Cortex
0.000102417	0.311857	0.632	0.511	1	Kif5b	Cortex
0.000104237	-0.465362	0.316	0.359	1	Sez6l2	Cortex
0.000106016	-0.795104	0.152	0.239	1	Rap1gap	Cortex
0.000107652	-0.342822	0.28	0.29	1	Unc80	Cortex
0.000107757	2.25606	0.052	0.011	1	Nxph3	Cortex
0.00010798	-1.52328	0.027	0.08	1	Shd	Cortex
0.000108067	-0.314483	0.322	0.311	1	Stmn4	Cortex
0.000108696	2.41818	0.285	0.246	1	Enpp2	Cortex
0.000110811	0.210629	0.957	0.945	1	Rpl17	Cortex
0.000112447	0.579533	0.226	0.139	1	Rida	Cortex
0.000112639	0.490528	0.184	0.111	1	Etv1	Cortex
0.000112804	0.306103	0.413	0.307	1	Wsb2	Cortex
0.000115145	-2.6794	0.005	0.036	1	Dgkk	Cortex
0.000116485	-0.811501	0.081	0.109	1	Ptch1	Cortex
0.000116527	-0.898515	0.109	0.17	1	Vamp1	Cortex
0.000117718	-0.365945	0.309	0.326	1	Gm1673	Cortex
0.000118383	0.325342	0.759	0.664	1	Uqcr11	Cortex
0.000118875	0.594864	0.244	0.151	1	Add3	Cortex
0.000118969	-0.870929	0.116	0.172	1	Fam8a1	Cortex
0.00012026	0.797956	0.103	0.048	1	Abhd3	Cortex
0.00012286	-0.8314	0.133	0.21	1	Rtl8b	Cortex
0.000124489	0.563738	0.332	0.223	1	Fbxw7	Cortex
0.000124571	-0.923519	0.098	0.164	1	Spryd7	Cortex
0.000124771	0.703521	0.238	0.143	1	Homer1	Cortex
0.000127668	3.0321	0.047	0.011	1	Ecrg4	Cortex
0.000129516	0.552515	0.211	0.128	1	Rbfox1	Cortex
0.000130139	0.859272	0.189	0.103	1	Irf2bpl	Cortex
0.000130904	0.339462	0.351	0.254	1	Ptp4a2	Cortex
0.000131493	0.209888	0.298	0.218	1	Khdrbs3	Cortex
0.000131533	1.15728	0.124	0.055	1	Cnih3	Cortex
0.000131735	0.1446	0.568	0.468	1	Canx	Cortex
0.000131992	-0.655078	0.125	0.164	1	Gnptg	Cortex
0.000132424	0.407386	0.122	0.074	1	Med13l	Cortex
0.000132455	-1.71276	0.021	0.067	1	Nrip2	Cortex
0.000132898	-2.26436	0.011	0.046	1	Hdc	Cortex
0.000133321	0.630278	0.37	0.265	1	Rgs7bp	Cortex
0.000137157	0.241356	0.191	0.134	1	Tbc1d9b	Cortex
0.000139167	0.487878	0.269	0.176	1	St3gal5	Cortex
0.000140597	-1.59324	0.026	0.074	1	Dnajc12	Cortex
0.000143335	0.342248	0.404	0.298	1	Eif4a1	Cortex
0.000143908	0.41576	0.223	0.145	1	Scn8a	Cortex
0.000145471	0.733384	0.201	0.113	1	Sat1	Cortex
0.000148682	1.94996	0.059	0.015	1	Irgm1	Cortex
0.000150061	-0.52245	0.299	0.353	1	Grin1	Cortex
0.000150492	-0.535945	0.253	0.313	1	Prkaca	Cortex
0.000150944	0.253262	0.194	0.134	1	Prkcg	Cortex
0.00015388	0.42421	0.49	0.372	1	Mapk1	Cortex
0.000158684	-0.122258	0.264	0.229	1	1110008P14Rik	Cortex
0.000159226	-0.340674	0.463	0.492	1	Gdi1	Cortex
0.000160093	0.38126	0.19	0.122	1	Plk2	Cortex
0.000160707	-1.59039	0.03	0.08	1	Pou3f1	Cortex
0.00016104	2.37805	0.043	0.006	1	Cyp26b1	Cortex
0.00016182	-0.313609	0.451	0.483	1	Arf1	Cortex
0.000168846	-0.322527	0.54	0.597	1	Slc22a17	Cortex
0.000172016	0.951788	0.149	0.074	1	Adipor1	Cortex
0.000172368	-1.56837	0.028	0.078	1	Nkx6-2	Cortex
0.00017257	0.440404	0.106	0.063	1	Fuca1	Cortex
0.000173835	-0.263351	0.215	0.208	1	Lrrc4b	Cortex
0.000174677	-0.443949	0.248	0.282	1	Ddx17	Cortex
0.000175962	-0.562214	0.19	0.229	1	Bcan	Cortex
0.000177112	1.79309	0.041	0.008	1	Herc6	Cortex
0.000182109	-0.433997	0.42	0.502	1	Ppp2r1a	Cortex
0.000183314	-0.890779	0.116	0.193	1	5031439G07Rik	Cortex
0.000183693	0.783309	0.231	0.141	1	S100a13	Cortex
0.000183925	-0.90179	0.086	0.132	1	Elp2	Cortex
0.000189492	-0.290832	0.091	0.084	1	Cpsf2	Cortex
0.000190231	0.259202	0.555	0.441	1	Tbca	Cortex
0.000191493	0.35093	0.366	0.265	1	Arhgap5	Cortex
0.000192499	-0.231696	0.904	0.929	1	Atp1b1	Cortex
0.000192813	-0.555766	0.14	0.16	1	Cit	Cortex
0.000193065	0.273156	0.312	0.227	1	Psmd2	Cortex
0.000193131	-0.519986	0.322	0.412	1	Tubb4a	Cortex
0.000196928	-0.562697	0.274	0.363	1	Dctn1	Cortex
0.000200975	2.0051	0.054	0.013	1	Ccdc36	Cortex
0.000201236	-0.669295	0.203	0.284	1	Ina	Cortex
0.000201812	0.217509	0.64	0.525	1	Arf3	Cortex
0.000203221	-0.882026	0.115	0.191	1	Brd9	Cortex
0.000205478	-0.767675	0.156	0.237	1	Zer1	Cortex
0.000207733	-1.03303	0.068	0.124	1	Lyrm4	Cortex
0.000207872	1.79663	0.067	0.021	1	Plek	Cortex
0.000211707	2.58364	0.037	0.004	1	2810433D01Rik	Cortex
0.000213417	1.33852	0.102	0.042	1	Lgals3bp	Cortex
0.000213667	0.131496	0.427	0.342	1	Psip1	Cortex
0.00021581	1.97595	0.054	0.013	1	Rnf182	Cortex
0.000217826	0.504707	0.348	0.242	1	Ptprz1	Cortex
0.000221518	-0.769116	0.144	0.214	1	Pdxk	Cortex
0.00022432	1.75356	0.065	0.019	1	Nfkb2	Cortex
0.000225981	0.509224	0.234	0.149	1	Shisa4	Cortex
0.000232321	0.370233	0.144	0.09	1	Arel1	Cortex
0.000237137	0.725273	0.262	0.168	1	Ngef	Cortex
0.000237936	-0.159271	0.952	0.987	1	Rpl13	Cortex
0.000244872	-1.35496	0.046	0.097	1	Opalin	Cortex
0.00024512	-0.459029	0.365	0.433	1	Bex3	Cortex
0.000247341	0.502023	0.283	0.187	1	Pde2a	Cortex
0.000248495	0.716663	0.183	0.103	1	Trak2	Cortex
0.000249195	-1.20063	0.052	0.107	1	Shisal1	Cortex
0.000250696	0.65974	0.247	0.153	1	Cdh2	Cortex
0.000251637	3.41653	0.019	0	1	Lgals3	Cortex
0.000251637	3.33852	0.019	0	1	Tmem72	Cortex
0.000252143	-2.22372	0.008	0.042	1	Ndst4	Cortex
0.000253819	-1.93832	0.014	0.053	1	St8sia4	Cortex
0.000256115	-0.16056	0.359	0.338	1	Mpc2	Cortex
0.000258114	-0.900941	0.087	0.137	1	Tsc22d3	Cortex
0.000258533	-0.20691	0.393	0.376	1	Nenf	Cortex
0.000259752	0.211028	0.946	0.937	1	Rpl26	Cortex
0.000264939	0.172994	0.968	0.973	1	Cox4i1	Cortex
0.000265648	-2.56837	0.006	0.036	1	Pitx2	Cortex
0.000269037	-4.00133	0	0.015	1	Gm5741	Cortex
0.000270251	0.339148	0.919	0.916	1	Mt1	Cortex
0.000271023	-0.297676	0.486	0.515	1	Eef1g	Cortex
0.000273186	0.639606	0.205	0.122	1	Foxp1	Cortex
0.000275485	0.502754	0.485	0.393	1	Ntm	Cortex
0.000276848	1.78003	0.061	0.017	1	Neurl1b	Cortex
0.000278727	0.199626	0.953	0.95	1	Rps23	Cortex
0.000280843	0.508829	0.235	0.149	1	Mtdh	Cortex
0.000287067	3.28408	0.034	0.004	1	Folr1	Cortex
0.000289574	-1.30784	0.047	0.101	1	Arc	Cortex
0.000298067	0.418058	0.545	0.435	1	Nrxn1	Cortex
0.000302208	0.555016	0.323	0.221	1	2900052N01Rik	Cortex
0.000307089	1.18567	0.091	0.036	1	Pabpc4	Cortex
0.000310454	0.535809	0.182	0.111	1	Commd8	Cortex
0.000312163	1.1035	0.07	0.025	1	Siglech	Cortex
0.000312905	-0.15166	0.182	0.158	1	Cacnb3	Cortex
0.000313571	-2.49437	0.006	0.036	1	Magel2	Cortex
0.000316513	-0.523972	0.269	0.33	1	Snu13	Cortex
0.000320121	-0.285751	0.331	0.334	1	Srp14	Cortex
0.000320422	3.07549	0.03	0.002	1	Fcgr2b	Cortex
0.00032306	-1.03422	0.055	0.118	1	Ica1	Cortex
0.000323429	-0.545779	0.185	0.204	1	Gatm	Cortex
0.00032859	-2.03303	0.011	0.046	1	Gjc2	Cortex
0.000336406	-0.142459	0.393	0.357	1	Timp2	Cortex
0.0003531	0.366539	0.162	0.105	1	Bcl11b	Cortex
0.000356922	2.90557	0.034	0.004	1	Rdh5	Cortex
0.000358539	-1.95693	0.012	0.048	1	Shc2	Cortex
0.000362175	-1.54189	0.025	0.069	1	Vwa5b2	Cortex
0.000362517	0.785695	0.213	0.128	1	Snhg9	Cortex
0.000366013	0.490528	0.148	0.088	1	Gabra4	Cortex
0.000369447	-0.376062	0.405	0.441	1	Tmem30a	Cortex
0.000373011	-1.32444	0.027	0.074	1	Rmst	Cortex
0.000381018	0.499073	0.411	0.307	1	Tmem256	Cortex
0.000381573	1.14435	0.116	0.053	1	Bhlhe22	Cortex
0.000395863	0.789011	0.198	0.116	1	Sorbs2	Cortex
0.000397498	-0.890294	0.1	0.162	1	Ncor2	Cortex
0.00039989	0.246449	0.88	0.842	1	Atp5e	Cortex
0.000404745	3.1686	0.018	0	1	Adora2a	Cortex
0.000404745	3.1686	0.018	0	1	Parp9	Cortex
0.000406552	0.281273	0.757	0.664	1	Uqcrq	Cortex
0.000416685	-1.09013	0.06	0.113	1	Amotl1	Cortex
0.000417389	2.62803	0.034	0.004	1	Cela1	Cortex
0.000423369	-0.235123	0.711	0.731	1	Atp5g3	Cortex
0.000425148	0.542243	0.312	0.212	1	Asrgl1	Cortex
0.000426713	-0.272023	0.793	0.853	1	Mdh1	Cortex
0.000427697	1.33852	0.02	0.004	1	Wnt9a	Cortex
0.000432692	-1.2812	0.045	0.097	1	Arhgap12	Cortex
0.000441805	-0.900442	0.102	0.17	1	Slc6a11	Cortex
0.000445323	-0.246438	0.112	0.107	1	Stt3b	Cortex
0.0004459	0.423355	0.442	0.332	1	Ptprs	Cortex
0.000450182	-1.05379	0.071	0.126	1	Brox	Cortex
0.000455824	-1.44953	0.039	0.084	1	Ttyh2	Cortex
0.000457789	0.539437	0.371	0.271	1	Syngr1	Cortex
0.000458226	-0.881441	0.093	0.16	1	Tceal1	Cortex
0.000461823	0.10559	0.229	0.179	1	6430548M08Rik	Cortex
0.000465117	0.25687	0.591	0.481	1	Eef1b2	Cortex
0.000465217	0.488289	0.301	0.206	1	Spock1	Cortex
0.000477189	-0.694766	0.168	0.239	1	Tafa5	Cortex
0.000480519	0.825115	0.174	0.097	1	Hs3st4	Cortex
0.000485856	-1.39968	0.031	0.08	1	Cbln1	Cortex
0.000489464	0.236641	0.885	0.868	1	Rps25	Cortex
0.000498098	0.467768	0.438	0.33	1	Nrxn2	Cortex
0.000500506	0.71017	0.138	0.076	1	Rnf44	Cortex
0.000506319	-2.12091	0.009	0.042	1	Flvcr1	Cortex
0.000513905	-0.409937	0.086	0.095	1	Tmem170b	Cortex
0.000516917	-0.266849	0.693	0.729	1	Ywhag	Cortex
0.00051853	-0.401716	0.14	0.143	1	Susd4	Cortex
0.000525078	0.305466	0.378	0.282	1	Atp2b2	Cortex
0.000532366	-0.600075	0.214	0.284	1	Emc7	Cortex
0.000540723	1.00149	0.113	0.053	1	Cx3cr1	Cortex
0.000552396	-0.294773	0.671	0.687	1	Vsnl1	Cortex
0.000561067	0.63033	0.162	0.095	1	Cyb5r3	Cortex
0.000567399	-1.13479	0.05	0.107	1	Rwdd2a	Cortex
0.000569255	-1.20177	0.046	0.092	1	Grb10	Cortex
0.000569429	-0.168435	0.103	0.09	1	Rbm42	Cortex
0.000577009	0.975955	0.137	0.069	1	Scrg1	Cortex
0.000577307	-0.412571	0.132	0.141	1	Cxxc5	Cortex
0.000579723	0.347923	0.488	0.378	1	Ldha	Cortex
0.000586847	1.90557	0.053	0.017	1	Car12	Cortex
0.000587597	0.480308	0.209	0.134	1	Arhgef12	Cortex
0.000590168	0.244402	0.563	0.456	1	Skp1a	Cortex
0.000591605	0.25139	0.85	0.779	1	Gpm6a	Cortex
0.000591759	0.334322	0.574	0.464	1	Sec61g	Cortex
0.000592293	1.15349	0.104	0.048	1	Epop	Cortex
0.000598409	-1.91886	0.007	0.034	1	Ier2	Cortex
0.00061316	0.954893	0.234	0.17	1	Lypd1	Cortex
0.00061743	-1.87871	0.017	0.053	1	S1pr5	Cortex
0.000629454	-0.239133	0.482	0.483	1	Rpl36al	Cortex
0.000638322	-0.743269	0.132	0.212	1	Slc32a1	Cortex
0.000642605	0.436251	0.283	0.195	1	Ttc9b	Cortex
0.000643675	0.579232	0.12	0.069	1	Pcdh1	Cortex
0.000646158	0.326141	0.279	0.2	1	Chchd6	Cortex
0.000651666	3.07549	0.017	0	1	H2-Ab1	Cortex
0.000653332	-0.233964	0.53	0.538	1	Ndufs5	Cortex
0.000655701	0.310138	0.604	0.496	1	Kif1b	Cortex
0.000658513	-1.9689	0.011	0.044	1	Mrnip	Cortex
0.000668993	0.560917	0.264	0.174	1	Tubb2b	Cortex
0.000674014	-1.50125	0.024	0.067	1	2410131K14Rik	Cortex
0.000675346	0.325497	0.497	0.389	1	Ctnnb1	Cortex
0.000683593	0.500009	0.226	0.147	1	Rab15	Cortex
0.000685103	-1.48348	0.024	0.067	1	Ttc39c	Cortex
0.000687501	-0.303152	0.213	0.218	1	Lamtor2	Cortex
0.000692642	-0.225679	0.205	0.189	1	Itpka	Cortex
0.000707426	-0.8314	0.047	0.092	1	Idi1	Cortex
0.000708364	0.908632	0.152	0.082	1	Lix1	Cortex
0.000711584	-0.281693	0.648	0.693	1	Syt11	Cortex
0.000718243	0.373825	0.329	0.237	1	Jph4	Cortex
0.000721023	0.127259	0.512	0.424	1	Ank2	Cortex
0.000722058	0.172941	0.963	0.958	1	Rps28	Cortex
0.000744709	0.530466	0.27	0.181	1	Cdk5r2	Cortex
0.00075181	0.155661	0.213	0.158	1	Zeb2	Cortex
0.000752821	0.160025	0.906	0.922	1	Rpl39	Cortex
0.000753728	-0.657371	0.139	0.183	1	St8sia3	Cortex
0.000761321	-0.661475	0.115	0.147	1	Camkk1	Cortex
0.000761336	-0.556778	0.081	0.095	1	Rnf141	Cortex
0.000773591	-0.209066	0.596	0.592	1	Hint1	Cortex
0.000779148	0.343686	0.255	0.181	1	Pde1a	Cortex
0.000784303	0.475844	0.347	0.248	1	Ssbp3	Cortex
0.000802999	-0.868395	0.084	0.13	1	Ugcg	Cortex
0.000804078	-0.276812	0.464	0.487	1	Nsf	Cortex
0.000812806	0.318347	0.143	0.095	1	Id3	Cortex
0.000817004	1.42733	0.073	0.027	1	Nek6	Cortex
0.000817624	1.68317	0.044	0.011	1	Sema3a	Cortex
0.000826125	0.666626	0.27	0.189	1	Rbfox3	Cortex
0.000830102	0.676394	0.182	0.107	1	Celsr2	Cortex
0.000837474	0.387913	0.296	0.21	1	Dmtn	Cortex
0.000849163	0.413712	0.133	0.084	1	St6galnac5	Cortex
0.00086123	0.282857	0.196	0.134	1	Cacna1e	Cortex
0.000873338	0.725411	0.194	0.116	1	Cdkl5	Cortex
0.000882943	-0.245732	0.656	0.674	1	Ndufa5	Cortex
0.000889426	-0.335632	0.204	0.216	1	Rnf220	Cortex
0.000891572	1.24833	0.092	0.04	1	Sorbs1	Cortex
0.000893395	0.129711	0.442	0.359	1	Trim2	Cortex
0.000893697	1.39099	0.09	0.038	1	Fcer1g	Cortex
0.000906015	0.905565	0.152	0.084	1	Slc30a3	Cortex
0.00090857	0.715088	0.115	0.061	1	Ppp1r3c	Cortex
0.000915247	-0.12984	0.171	0.153	1	Actr3b	Cortex
0.000920004	-0.435951	0.292	0.338	1	Hdac11	Cortex
0.000930112	-0.474039	0.226	0.261	1	Git1	Cortex
0.000931066	-0.343607	0.129	0.128	1	Paip2b	Cortex
0.000939318	0.59895	0.226	0.143	1	Pten	Cortex
0.000939687	0.31299	0.28	0.204	1	Abi2	Cortex
0.000944367	0.334186	0.091	0.059	1	Mpdu1	Cortex
0.000945048	1.45811	0.05	0.015	1	Anxa3	Cortex
0.000949841	0.175202	0.216	0.162	1	Sgta	Cortex
0.00095161	-0.551292	0.192	0.242	1	Syt5	Cortex
0.000965363	1.10021	0.109	0.053	1	Syngap1	Cortex
0.000968718	-0.729862	0.112	0.16	1	Cdkn2d	Cortex
0.000970045	-0.268634	0.68	0.702	1	Atpif1	Cortex
0.000976924	-0.447659	0.274	0.313	1	Macf1	Cortex
0.000982811	-0.71758	0.144	0.216	1	Cd200	Cortex
0.000987399	-0.634168	0.169	0.252	1	Pnck	Cortex
0.000999414	0.378959	0.348	0.254	1	Rock2	Cortex
0.00100206	-0.509472	0.074	0.08	1	Cox19	Cortex
0.00100927	0.236937	0.686	0.584	1	Gpm6b	Cortex
0.00101123	0.614664	0.187	0.113	1	Sobp	Cortex
0.00101674	-0.584607	0.151	0.233	1	Ergic3	Cortex
0.00102499	2.49053	0.035	0.006	1	Gm19935	Cortex
0.0010309	0.192949	0.38	0.298	1	Nsmf	Cortex
0.00103929	0.236771	0.505	0.405	1	Map1lc3a	Cortex
0.00104574	0.142819	0.535	0.445	1	Serbp1	Cortex
0.0010468	0.337553	0.327	0.239	1	Nmt1	Cortex
0.00105217	0.957095	0.119	0.059	1	Kcnj4	Cortex
0.00106519	0.479933	0.352	0.254	1	Anp32a	Cortex
0.00107974	0.284566	0.757	0.689	1	Rps2	Cortex
0.0010878	-0.683302	0.126	0.176	1	Scn3b	Cortex
0.00109144	0.774779	0.137	0.074	1	Jun	Cortex
0.00109269	1.03854	0.111	0.059	1	Fam171a2	Cortex
0.00109393	-1.27886	0.034	0.082	1	Ankrd6	Cortex
0.00110256	-0.128579	0.505	0.475	1	Ndufb5	Cortex
0.00110258	0.713761	0.15	0.084	1	Zc3h13	Cortex
0.00110296	-0.583917	0.202	0.267	1	Cct3	Cortex
0.00111297	0.185278	0.098	0.071	1	Zmym2	Cortex
0.001118	1.3206	0.083	0.034	1	Hrk	Cortex
0.00113413	-0.980778	0.063	0.116	1	Fam169a	Cortex
0.00113508	-2.59694	0.005	0.029	1	Ebf3	Cortex
0.00113888	-3.05379	0.002	0.023	1	Zic4	Cortex
0.00114384	-1.6794	0.017	0.053	1	Cptp	Cortex
0.00114922	-0.607185	0.138	0.174	1	Ppm1e	Cortex
0.00115261	0.555275	0.286	0.195	1	Atox1	Cortex
0.00115826	-1.72449	0.015	0.05	1	Smim17	Cortex
0.00117327	0.37505	0.1	0.065	1	Slc9a3r1	Cortex
0.00119446	1.32906	0.079	0.034	1	Mylk	Cortex
0.00120369	-0.375518	0.364	0.408	1	Mllt11	Cortex
0.00120806	0.460556	0.418	0.321	1	Myo5a	Cortex
0.00121002	0.303759	0.133	0.092	1	Coro2b	Cortex
0.00121165	-0.8314	0.096	0.16	1	Maged2	Cortex
0.0012173	-0.373928	0.102	0.107	1	Nabp2	Cortex
0.00122385	0.492157	0.364	0.267	1	Sh3gl2	Cortex
0.00122654	0.226964	0.844	0.79	1	Cox7a2	Cortex
0.00123135	0.336722	0.348	0.256	1	Timm13	Cortex
0.0012521	1.0946	0.064	0.025	1	Thsd7a	Cortex
0.00125681	0.224395	0.492	0.395	1	Drap1	Cortex
0.00127125	0.214803	0.32	0.246	1	Cfap36	Cortex
0.00127172	-0.147874	0.17	0.155	1	Mras	Cortex
0.00127358	0.194867	0.916	0.912	1	Rps26	Cortex
0.00127511	-0.325215	0.28	0.294	1	Eif1b	Cortex
0.00130302	0.420472	0.339	0.246	1	Klf9	Cortex
0.00130577	-0.586667	0.149	0.189	1	Actr1a	Cortex
0.00130609	-2.41636	0.005	0.029	1	Isl1	Cortex
0.00131336	0.14497	0.447	0.366	1	Psmc1	Cortex
0.00131426	0.359206	0.357	0.265	1	Hdgfl3	Cortex
0.00132926	-0.132969	0.489	0.468	1	Vdac1	Cortex
0.00134645	2.33852	0.038	0.008	1	Cdkn1c	Cortex
0.00134978	0.156054	0.385	0.309	1	Ppp1r9b	Cortex
0.00138015	-0.332947	0.09	0.08	1	Aldh1a1	Cortex
0.00138161	0.237495	0.207	0.153	1	Adnp	Cortex
0.00138467	1.14059	0.1	0.046	1	Rpl10-ps3	Cortex
0.00138706	-0.6109	0.135	0.17	1	Nbdy	Cortex
0.00139285	0.333937	0.286	0.206	1	Cnksr2	Cortex
0.00140484	-2.91886	0.004	0.025	1	Gng8	Cortex
0.00141622	-0.23831	0.098	0.095	1	Rab31	Cortex
0.00142805	-0.29585	0.269	0.277	1	Eif4b	Cortex
0.00144269	-1.63876	0.018	0.053	1	Rnf128	Cortex
0.00144275	-0.719508	0.14	0.206	1	Dpp6	Cortex
0.00144441	1.31746	0.076	0.029	1	Igf2	Cortex
0.0014494	-0.980778	0.061	0.103	1	Slc4a8	Cortex
0.00146584	0.269911	0.599	0.496	1	Gria2	Cortex
0.00147356	0.353024	0.132	0.086	1	Brd3	Cortex
0.00147401	2.33852	0.031	0.004	1	Ccdc122	Cortex
0.0014911	-1.30347	0.035	0.074	1	Cacna2d2	Cortex
0.00149361	0.611242	0.269	0.185	1	Grm5	Cortex
0.00150966	-0.709838	0.107	0.153	1	Ssx2ip	Cortex
0.0015183	1.44544	0.067	0.025	1	Rnaset2b	Cortex
0.00151839	1.27096	0.079	0.034	1	Elk1	Cortex
0.00153992	0.269686	0.247	0.181	1	Plcb1	Cortex
0.00156205	-0.286702	0.161	0.158	1	Pex5l	Cortex
0.00157476	-0.275929	0.625	0.681	1	Rpl28	Cortex
0.0015806	0.8072	0.136	0.074	1	Map3k10	Cortex
0.00158613	0.563738	0.183	0.113	1	Fabp7	Cortex
0.00158668	0.431634	0.277	0.195	1	Sdcbp	Cortex
0.00159209	-0.550306	0.21	0.292	1	Tceal3	Cortex
0.00159414	0.699114	0.126	0.069	1	Pbxip1	Cortex
0.00159873	0.161144	0.36	0.29	1	Eif3h	Cortex
0.00161871	0.181244	0.934	0.92	1	Rps20	Cortex
0.00163129	0.388866	0.222	0.153	1	Mrpl51	Cortex
0.00163237	-0.176965	0.547	0.54	1	Ndufb8	Cortex
0.00168483	-0.203208	0.577	0.584	1	Slc25a3	Cortex
0.00169196	0.31219	0.097	0.061	1	P2ry12	Cortex
0.00169582	2.86904	0.014	0	1	Met	Cortex
0.00169582	2.86904	0.014	0	1	Frzb	Cortex
0.00169582	2.86904	0.014	0	1	Trim30d	Cortex
0.00169582	2.86904	0.014	0	1	Zfp991	Cortex
0.00169649	0.197696	0.826	0.824	1	Rps4x	Cortex
0.00171098	-0.275007	0.263	0.263	1	Kidins220	Cortex
0.00171662	0.548944	0.282	0.195	1	Mapk3	Cortex
0.00171762	-3.15333	0.001	0.019	1	Irx3	Cortex
0.0017279	-0.262863	0.315	0.309	1	Car2	Cortex
0.00172993	0.774624	0.189	0.116	1	Azin1	Cortex
0.00174799	-0.876488	0.07	0.107	1	Ctdsp2	Cortex
0.00175427	0.251287	0.336	0.258	1	Sf3b6	Cortex
0.00177273	-0.361417	0.223	0.246	1	Sh3glb2	Cortex
0.0017735	0.349712	0.521	0.42	1	Cops9	Cortex
0.00177492	0.399736	0.3	0.214	1	Slc8a1	Cortex
0.00178754	-0.487446	0.246	0.292	1	Bend6	Cortex
0.00179002	0.657984	0.194	0.12	1	Cnn3	Cortex
0.00179769	-0.760317	0.111	0.162	1	Bscl2	Cortex
0.00181322	0.236238	0.555	0.456	1	Syn2	Cortex
0.0018286	0.801817	0.162	0.095	1	Gm2000	Cortex
0.00182993	1.23899	0.078	0.032	1	Gpr88	Cortex
0.00183336	0.470255	0.367	0.273	1	Efhd2	Cortex
0.00184253	-0.509472	0.208	0.254	1	Fasn	Cortex
0.00185878	0.48634	0.176	0.113	1	Gm20594	Cortex
0.00188487	2.01295	0.044	0.019	1	Clic6	Cortex
0.00188491	1.14588	0.064	0.023	1	Ifit3	Cortex
0.00189417	1.93413	0.039	0.008	1	Trhr	Cortex
0.00191664	1.27712	0.076	0.032	1	Clec16a	Cortex
0.00191826	0.59561	0.131	0.078	1	Mrps6	Cortex
0.00192596	0.235271	0.164	0.118	1	Castor2	Cortex
0.00192749	-1.8314	0.015	0.046	1	Gm2115	Cortex
0.00192995	-0.206545	0.423	0.42	1	Tomm20	Cortex
0.00195102	0.132836	0.537	0.452	1	Sncb	Cortex
0.00195229	-0.787457	0.107	0.168	1	Megf8	Cortex
0.00196679	0.439051	0.222	0.149	1	Dlg2	Cortex
0.00198547	0.993028	0.094	0.044	1	Myh7	Cortex
0.00200231	0.312245	0.479	0.38	1	Zfr	Cortex
0.00200656	1.54206	0.059	0.021	1	Mafb	Cortex
0.00201358	-1.8314	0.009	0.038	1	Klhl4	Cortex
0.00201637	-0.389396	0.081	0.088	1	1810013L24Rik	Cortex
0.00202792	0.537833	0.221	0.145	1	Tmem160	Cortex
0.00202968	-0.178405	0.498	0.489	1	Ndufa6	Cortex
0.00203894	0.604699	0.191	0.12	1	Pip5k1c	Cortex
0.00204247	-0.337136	0.139	0.143	1	Kpna3	Cortex
0.00204839	-0.868875	0.08	0.141	1	Tspyl2	Cortex
0.00205859	0.180506	0.344	0.269	1	Guk1	Cortex
0.00206592	-0.180892	0.562	0.561	1	Gnb1	Cortex
0.00206634	-1.90179	0.011	0.04	1	Rasd1	Cortex
0.00206944	0.958677	0.087	0.04	1	Fcgr3	Cortex
0.0020728	0.379654	0.17	0.113	1	Ubald1	Cortex
0.00207398	-0.935737	0.077	0.134	1	Tppp3	Cortex
0.00208197	-1.14334	0.032	0.074	1	Btbd11	Cortex
0.00209826	0.486215	0.17	0.109	1	Ndufaf2	Cortex
0.00209862	-1.6679	0.015	0.048	1	Chrnb2	Cortex
0.00210087	-0.390652	0.44	0.521	1	Pnmal2	Cortex
0.00210321	-0.991865	0.037	0.078	1	B4galt5	Cortex
0.00212952	-0.19397	0.106	0.099	1	Pias1	Cortex
0.0021471	-0.506305	0.12	0.145	1	Dda1	Cortex
0.00214923	0.173023	0.872	0.87	1	Rpl23a	Cortex
0.00217068	-0.227882	0.301	0.307	1	Dctn2	Cortex
0.00219	-1.76429	0.011	0.04	1	Vps33b	Cortex
0.00219686	-0.61276	0.115	0.132	1	Mag	Cortex
0.00220165	1.39099	0.064	0.023	1	Fgd4	Cortex
0.00222542	-0.245121	0.671	0.75	1	Rtn3	Cortex
0.00224011	0.80801	0.091	0.046	1	Ppp4r3b	Cortex
0.00225629	-1.06273	0.052	0.097	1	Fcho1	Cortex
0.00225984	0.345904	0.136	0.088	1	Erbin	Cortex
0.002265	1.7188	0.046	0.013	1	Ptprn2	Cortex
0.00227537	-1.8314	0.013	0.044	1	Tac2	Cortex
0.00228414	-0.251976	0.143	0.141	1	Mtss2	Cortex
0.00229272	-0.945057	0.064	0.107	1	Ccdc50	Cortex
0.00229992	0.47894	0.182	0.118	1	Rap1gap2	Cortex
0.00230002	0.699114	0.111	0.061	1	Zfp131	Cortex
0.00230492	-0.366997	0.296	0.326	1	Tspan13	Cortex
0.00230835	-1.12091	0.026	0.063	1	Pik3r4	Cortex
0.00231269	-0.292534	0.089	0.088	1	Mnat1	Cortex
0.00233088	0.178315	0.635	0.54	1	Sub1	Cortex
0.0023471	0.284711	0.678	0.586	1	Atp5mpl	Cortex
0.00236237	0.764967	0.136	0.076	1	Actn1	Cortex
0.0023669	1.97595	0.038	0.008	1	Pros1	Cortex
0.00237559	-3.41636	0	0.011	1	Gbx2	Cortex
0.00237575	-0.660032	0.125	0.197	1	Trmt112	Cortex
0.00238115	-1.9094	0.009	0.038	1	Patj	Cortex
0.00238348	0.395669	0.109	0.069	1	Prmt8	Cortex
0.00238468	0.590624	0.251	0.17	1	Dact3	Cortex
0.00243472	-0.601919	0.174	0.237	1	Syngr3	Cortex
0.00245535	-0.528008	0.221	0.288	1	Slc30a9	Cortex
0.00249189	-0.460563	0.157	0.183	1	Aatk	Cortex
0.0024925	1.07549	0.017	0.004	1	Lsp1	Cortex
0.00249859	0.199818	0.816	0.794	1	Cfl1	Cortex
0.00250541	0.575024	0.164	0.101	1	Pdpk1	Cortex
0.00252492	0.483696	0.287	0.202	1	Ociad2	Cortex
0.00252767	-0.272813	0.444	0.462	1	Fkbp3	Cortex
0.00252771	0.461184	0.311	0.223	1	Apc	Cortex
0.00253307	-0.647954	0.073	0.095	1	Akr1b3	Cortex
0.00255957	-0.237393	0.09	0.086	1	Btbd9	Cortex
0.00256926	0.278783	0.354	0.271	1	Arl3	Cortex
0.00260835	1.75356	0.045	0.013	1	Lrfn2	Cortex
0.00261139	-0.773685	0.105	0.166	1	Dipk1b	Cortex
0.00261625	0.569698	0.272	0.189	1	Arf5	Cortex
0.00263162	-0.244436	0.759	0.832	1	Ndrg4	Cortex
0.00263475	-0.729521	0.097	0.13	1	Dbnl	Cortex
0.0026356	2.56092	0.024	0.002	1	Irf7	Cortex
0.00264048	1.33852	0.068	0.027	1	Ccdc97	Cortex
0.00266313	1.89107	0.038	0.008	1	Fgfrl1	Cortex
0.00268615	0.592626	0.166	0.103	1	Smc1a	Cortex
0.00271211	-4.21606	0.009	0.034	1	Pmch	Cortex
0.00272401	0.144987	0.483	0.401	1	Cbx3	Cortex
0.00273448	-0.192024	0.547	0.555	1	Rab6a	Cortex
0.00274237	2.86904	0.013	0	1	Slc4a5	Cortex
0.00274237	2.75356	0.013	0	1	Epsti1	Cortex
0.00274237	2.75356	0.013	0	1	Ikzf1	Cortex
0.00274237	2.75356	0.013	0	1	Hvcn1	Cortex
0.00274754	2.1686	0.033	0.006	1	Ccl6	Cortex
0.00275117	-0.986123	0.052	0.082	1	Gpr37	Cortex
0.00275784	-1.06956	0.044	0.071	1	Nfkbia	Cortex
0.00276363	0.303249	0.197	0.139	1	Sowaha	Cortex
0.00276549	-0.377369	0.203	0.223	1	Akap6	Cortex
0.00276569	-0.692694	0.119	0.189	1	Usp29	Cortex
0.00276758	2.1072	0.043	0.017	1	Ace	Cortex
0.00277303	0.37505	0.287	0.208	1	Arpc4	Cortex
0.00277414	-0.649954	0.119	0.166	1	Trpc4ap	Cortex
0.00277783	-0.475257	0.169	0.197	1	Rnf208	Cortex
0.00278157	-0.236416	0.809	0.828	1	Tuba1b	Cortex
0.00278407	1.46628	0.06	0.023	1	Rassf3	Cortex
0.00278511	-0.119203	0.218	0.195	1	Tmem47	Cortex
0.00278713	0.453415	0.288	0.204	1	Acox1	Cortex
0.00281187	-0.624075	0.132	0.174	1	Yars	Cortex
0.00281929	0.362371	0.509	0.414	1	Ankrd12	Cortex
0.00282566	1.14949	0.083	0.038	1	Lypla1	Cortex
0.00287257	-0.478884	0.152	0.176	1	Sms	Cortex
0.00288207	0.392864	0.242	0.17	1	Cap2	Cortex
0.00288748	0.427986	0.086	0.053	1	Fbxo34	Cortex
0.00290379	1.49053	0.057	0.021	1	Ifit3b	Cortex
0.00292608	0.562879	0.1	0.059	1	Plcl2	Cortex
0.00295031	0.309168	0.327	0.246	1	Ctxn1	Cortex
0.00296678	0.167415	0.731	0.641	1	Uba52	Cortex
0.00296692	-1.02405	0.035	0.078	1	Adcyap1	Cortex
0.00298011	-1.44145	0.021	0.057	1	Pbx4	Cortex
0.00298538	0.600316	0.112	0.063	1	Ccnd1	Cortex
0.00300143	-0.767975	0.099	0.151	1	Xbp1	Cortex
0.00300533	-0.8314	0.066	0.103	1	Max	Cortex
0.00300742	0.609172	0.171	0.105	1	Ppfia2	Cortex
0.00302964	-0.135472	0.38	0.361	1	Morf4l2	Cortex
0.00304718	0.435592	0.211	0.143	1	Sel1l	Cortex
0.00307727	-0.983403	0.06	0.09	1	Dixdc1	Cortex
0.00309298	0.314371	0.332	0.25	1	Luc7l3	Cortex
0.00313027	-0.652695	0.109	0.149	1	Slc1a1	Cortex
0.00313661	-1.09443	0.033	0.074	1	Nkrf	Cortex
0.00314014	-0.601919	0.171	0.235	1	Cirbp	Cortex
0.00317915	0.233305	0.234	0.176	1	Smarca5	Cortex
0.00321252	1.10021	0.096	0.046	1	Zfp36l1	Cortex
0.00326659	1.72319	0.047	0.015	1	S100a4	Cortex
0.00328292	1.14842	0.08	0.036	1	Wdr89	Cortex
0.00328654	0.934134	0.119	0.067	1	Tmem178	Cortex
0.00330091	1.64665	0.045	0.013	1	Hist1h4h	Cortex
0.00330145	1.93413	0.037	0.008	1	Col4a2	Cortex
0.00331649	0.851409	0.122	0.065	1	Nfic	Cortex
0.00332059	0.687974	0.138	0.08	1	Taok2	Cortex
0.00332465	-0.318516	0.236	0.25	1	Cdip1	Cortex
0.00332572	-1.19397	0.021	0.055	1	Lbr	Cortex
0.00333175	1.1686	0.027	0.008	1	Ptpn6	Cortex
0.0033383	-0.8314	0.098	0.151	1	Cmtm5	Cortex
0.00335033	-0.376206	0.096	0.105	1	Clstn2	Cortex
0.00335049	-0.159595	0.574	0.555	1	Maged1	Cortex
0.0033735	-0.771694	0.08	0.113	1	Kctd3	Cortex
0.00338173	-0.347015	0.259	0.279	1	Eif1ax	Cortex
0.00340164	0.555623	0.038	0.019	1	Lmf1	Cortex
0.00345005	0.339346	0.383	0.292	1	Epn1	Cortex
0.00345487	-0.253313	0.619	0.655	1	Gabarapl1	Cortex
0.0034556	1.49053	0.052	0.017	1	Gdpd5	Cortex
0.00345846	-2.15333	0.006	0.029	1	AC109619.1	Cortex
0.00347442	0.475261	0.377	0.29	1	Cadm1	Cortex
0.00347948	-0.666341	0.113	0.181	1	Dcun1d4	Cortex
0.00348111	0.633722	0.13	0.076	1	H2-D1	Cortex
0.00349094	0.514157	0.263	0.183	1	Eif5b	Cortex
0.00351027	-0.504698	0.221	0.271	1	Rogdi	Cortex
0.00353522	0.157573	0.548	0.46	1	Rack1	Cortex
0.00355327	-0.183974	0.184	0.179	1	Fgf13	Cortex
0.00355585	-0.286655	0.272	0.284	1	Napa	Cortex
0.00356407	1.62803	0.047	0.015	1	Serhl	Cortex
0.00356885	-1.02043	0.057	0.101	1	Dpysl3	Cortex
0.00358018	0.177777	0.909	0.899	1	Atp5md	Cortex
0.00359209	0.998675	0.098	0.055	1	Akap5	Cortex
0.00360493	0.324719	0.157	0.109	1	Cabp1	Cortex
0.00361633	2.69216	0.022	0.002	1	Erich1	Cortex
0.00368897	-1.03951	0.058	0.092	1	Ppp1r14a	Cortex
0.00369121	0.616059	0.034	0.017	1	Rbp4	Cortex
0.00369756	-1.59694	0.009	0.034	1	Zkscan8	Cortex
0.00375132	-0.273919	0.086	0.082	1	Upf3a	Cortex
0.00379752	-0.666341	0.077	0.13	1	Inafm1	Cortex
0.00380356	-0.780774	0.028	0.057	1	Erich3	Cortex
0.00381623	0.114408	0.384	0.319	1	Rab7	Cortex
0.00381741	-0.385876	0.267	0.307	1	Hmgcs1	Cortex
0.00383196	-1.20991	0.019	0.05	1	Syt9	Cortex
0.00383215	-0.398051	0.325	0.389	1	Tubb3	Cortex
0.0038558	0.122796	0.099	0.074	1	Tbl1xr1	Cortex
0.00385695	-0.795776	0.087	0.137	1	Klhdc10	Cortex
0.00388669	-0.609008	0.066	0.078	1	Npc1	Cortex
0.00389039	-1.8314	0.011	0.038	1	Unc5b	Cortex
0.00391512	1.45811	0.047	0.015	1	Sowahc	Cortex
0.00391907	0.212722	0.847	0.813	1	Cox6a1	Cortex
0.00393839	2.49053	0.022	0.002	1	Eif2ak2	Cortex
0.00393839	2.49053	0.022	0.002	1	Rai14	Cortex
0.00393862	0.119212	0.201	0.158	1	Ccny	Cortex
0.00395394	-0.425949	0.197	0.229	1	Gps1	Cortex
0.00401773	-0.38294	0.339	0.382	1	Rab3c	Cortex
0.00402363	-0.185037	0.079	0.071	1	2410004B18Rik	Cortex
0.00402693	0.24246	0.437	0.351	1	Cspg5	Cortex
0.00411256	0.790088	0.119	0.065	1	Rrbp1	Cortex
0.00412289	-0.406434	0.233	0.269	1	Pnisr	Cortex
0.00412808	-0.644315	0.081	0.101	1	Tmcc1	Cortex
0.00414175	-0.775547	0.086	0.134	1	Terf2ip	Cortex
0.00414434	0.466615	0.32	0.235	1	Tax1bp1	Cortex
0.00418508	-0.43967	0.286	0.349	1	Araf	Cortex
0.00418784	2.33852	0.027	0.004	1	Lgals9	Cortex
0.00419965	-0.20906	0.345	0.338	1	Fkbp2	Cortex
0.00421245	-0.291448	0.358	0.382	1	Glud1	Cortex
0.00422762	0.889446	0.07	0.029	1	Vip	Cortex
0.00423069	-1.09443	0.032	0.071	1	Fbxo10	Cortex
0.00424899	2.49053	0.026	0.004	1	Rsph1	Cortex
0.00434748	-1.91886	0.008	0.034	1	Zim1	Cortex
0.00435429	-0.791323	0.08	0.126	1	Rnf115	Cortex
0.00436593	0.687473	0.183	0.116	1	S100a10	Cortex
0.0043755	-1.21842	0.028	0.067	1	Sf3a2	Cortex
0.0043962	-0.728307	0.119	0.166	1	Nlgn2	Cortex
0.00442224	-0.232224	0.151	0.147	1	Ppp1r16b	Cortex
0.00444416	2.62803	0.012	0	1	Csf3r	Cortex
0.00444416	2.62803	0.012	0	1	Tlr7	Cortex
0.00444416	2.86904	0.012	0	1	Ccl4	Cortex
0.00444416	2.62803	0.012	0	1	Wfdc17	Cortex
0.00447668	0.359542	0.126	0.084	1	Cop1	Cortex
0.00450123	0.880474	0.093	0.046	1	Spry2	Cortex
0.00450625	-0.216064	0.079	0.074	1	Lrrtm1	Cortex
0.00453564	-0.557225	0.158	0.2	1	Slc38a1	Cortex
0.00454455	0.683173	0.111	0.063	1	Gnptab	Cortex
0.00455108	0.546074	0.242	0.166	1	Mfge8	Cortex
0.00455289	-0.790758	0.078	0.118	1	Ranbp3	Cortex
0.00456593	0.184196	0.097	0.069	1	Atrnl1	Cortex
0.00459896	0.236269	0.341	0.267	1	Gde1	Cortex
0.00463936	-0.177175	0.106	0.097	1	Nipsnap2	Cortex
0.00464503	0.176774	0.182	0.139	1	Fem1b	Cortex
0.00464998	1.04307	0.083	0.038	1	Fam135b	Cortex
0.00474446	0.613384	0.057	0.032	1	Coq8a	Cortex
0.00474702	-1.08138	0.038	0.065	1	Evi2a	Cortex
0.00476695	0.260522	0.09	0.063	1	Med13	Cortex
0.00477953	0.373344	0.295	0.216	1	Mrpl33	Cortex
0.00480037	1.26814	0.065	0.027	1	Pdlim4	Cortex
0.00481665	-0.253447	0.615	0.651	1	Aplp1	Cortex
0.00485437	-0.496981	0.12	0.139	1	Fnbp1	Cortex
0.00486554	-0.32444	0.116	0.12	1	4930402H24Rik	Cortex
0.0048798	0.548872	0.168	0.107	1	Usp2	Cortex
0.00491294	0.939975	0.097	0.048	1	Itgb5	Cortex
0.00495761	0.299131	0.269	0.2	1	Micu3	Cortex
0.00496347	0.443039	0.23	0.16	1	Nfia	Cortex
0.00497901	0.136538	0.182	0.139	1	Mphosph8	Cortex
0.00498959	-1.21842	0.03	0.065	1	Unc5c	Cortex
0.00499177	0.9311	0.091	0.044	1	Abca1	Cortex
0.00501789	0.499073	0.246	0.17	1	Cxcl14	Cortex
0.00502214	0.176213	0.336	0.267	1	Hnrnpc	Cortex
0.00503256	-0.130961	0.089	0.082	1	Nosip	Cortex
0.00505223	-0.717229	0.098	0.141	1	Lhfpl4	Cortex
0.00505442	-0.794406	0.085	0.134	1	Mfsd6	Cortex
0.0050643	-0.357946	0.169	0.181	1	Mast3	Cortex
0.00509803	0.882845	0.111	0.059	1	Sept9	Cortex
0.00511863	1.62803	0.039	0.011	1	A2m	Cortex
0.00514529	-0.885848	0.054	0.103	1	Ptpro	Cortex
0.00518286	-0.68701	0.044	0.078	1	Rabl2	Cortex
0.00520071	0.479387	0.253	0.176	1	Top1	Cortex
0.00520152	1.80087	0.035	0.008	1	Lair1	Cortex
0.00523199	0.320603	0.143	0.099	1	Ppp1r14b	Cortex
0.00525191	0.390992	0.332	0.248	1	Pfkp	Cortex
0.00525697	0.786729	0.13	0.074	1	Itgav	Cortex
0.00526266	0.536109	0.203	0.134	1	Rab5c	Cortex
0.00526926	-0.534419	0.078	0.126	1	Retreg1	Cortex
0.00527263	-0.307838	0.076	0.074	1	Dmxl1	Cortex
0.0053312	-0.905401	0.059	0.109	1	Parm1	Cortex
0.00534765	0.525433	0.241	0.166	1	Tpm3	Cortex
0.00538441	-0.114131	0.197	0.179	1	Mef2d	Cortex
0.00540363	0.268435	0.498	0.408	1	Celf2	Cortex
0.00540634	-0.73322	0.085	0.12	1	Chd9	Cortex
0.0054647	-0.258681	0.421	0.443	1	Gstm5	Cortex
0.00547443	0.302736	0.375	0.292	1	Emc10	Cortex
0.00549186	2.1686	0.03	0.008	1	Otx2	Cortex
0.00549852	-0.67575	0.093	0.124	1	Cttnbp2	Cortex
0.00554581	-0.695196	0.117	0.168	1	Tollip	Cortex
0.00555058	0.256062	0.373	0.294	1	Zc3h15	Cortex
0.00559312	1.0946	0.081	0.038	1	Tsr3	Cortex
0.00559869	0.275515	0.118	0.08	1	Pitpnm2	Cortex
0.0056064	0.831565	0.104	0.055	1	Srr	Cortex
0.00564327	0.47238	0.09	0.055	1	Exoc6	Cortex
0.00569392	2.28408	0.026	0.004	1	Chil1	Cortex
0.00570674	-0.331196	0.155	0.158	1	Kcnab2	Cortex
0.00572531	-0.153328	0.068	0.059	1	Elavl1	Cortex
0.00572677	-0.621183	0.123	0.168	1	Pithd1	Cortex
0.00573062	2.49053	0.021	0.002	1	Ccl12	Cortex
0.00574607	-0.483477	0.133	0.153	1	Akirin1	Cortex
0.00576107	-0.554883	0.093	0.116	1	Strip1	Cortex
0.00576284	-0.250005	0.203	0.208	1	Pdhb	Cortex
0.00576697	-1.02844	0.045	0.082	1	Uqcc1	Cortex
0.00578284	-0.441454	0.083	0.09	1	Lmna	Cortex
0.00578313	-1.05967	0.038	0.08	1	Fam114a2	Cortex
0.00580424	-0.246438	0.538	0.565	1	Gpi1	Cortex
0.00585077	1.89107	0.034	0.008	1	Pdzd2	Cortex
0.00586942	0.519097	0.109	0.065	1	Grk3	Cortex
0.00596315	-0.246438	0.596	0.634	1	Oaz1	Cortex
0.0060241	0.547111	0.113	0.069	1	Raly	Cortex
0.00605769	0.26621	0.116	0.082	1	Clock	Cortex
0.00605828	-0.263511	0.132	0.13	1	Hipk1	Cortex
0.0060767	-0.158975	0.158	0.147	1	Omg	Cortex
0.0060836	-0.209102	0.143	0.139	1	Ppp2r2d	Cortex
0.00609698	-0.269522	0.071	0.071	1	Dnajb5	Cortex
0.00613215	-0.99646	0.037	0.076	1	Frmd5	Cortex
0.00615345	-0.224882	0.228	0.225	1	Vps35	Cortex
0.00617652	-0.380021	0.073	0.078	1	Trmt1	Cortex
0.00620964	0.40827	0.195	0.134	1	Mrpl14	Cortex
0.00624239	0.308972	0.286	0.214	1	Ube2r2	Cortex
0.00625525	-0.609008	0.106	0.137	1	Nalcn	Cortex
0.00625698	-0.940335	0.057	0.103	1	Arih2	Cortex
0.00626689	-0.70941	0.033	0.065	1	Zfp37	Cortex
0.00630316	0.398081	0.2	0.139	1	Klhl2	Cortex
0.00634259	0.204994	0.573	0.483	1	Rab6b	Cortex
0.00635382	0.660996	0.165	0.103	1	Ccar1	Cortex
0.00637526	-0.321451	0.182	0.195	1	Camta2	Cortex
0.00639707	-0.10626	0.296	0.275	1	Eif3c	Cortex
0.00642756	-0.180037	0.246	0.221	1	Cryab	Cortex
0.0064295	-0.162046	0.137	0.124	1	Pou3f3	Cortex
0.00643363	-0.169817	0.387	0.387	1	Atp6v0d1	Cortex
0.0064376	-0.990098	0.047	0.084	1	Rgs8	Cortex
0.00645491	-0.698645	0.098	0.134	1	Cib2	Cortex
0.00646396	-0.619896	0.074	0.097	1	Rab4b	Cortex
0.00649307	0.569383	0.227	0.155	1	Fam126b	Cortex
0.00649608	-0.334188	0.279	0.305	1	Retreg2	Cortex
0.00650437	-1.00133	0.045	0.074	1	Grm1	Cortex
0.00651103	0.614856	0.117	0.069	1	Slu7	Cortex
0.00652091	-0.9127	0.07	0.111	1	Cntn2	Cortex
0.00657413	2.1072	0.026	0.004	1	Rtp4	Cortex
0.0065807	-0.234465	0.243	0.242	1	Gng2	Cortex
0.00658843	-2.02405	0.007	0.029	1	Ret	Cortex
0.00659559	-0.631463	0.094	0.124	1	Pdcd6ip	Cortex
0.00661684	-0.165948	0.351	0.342	1	Lsamp	Cortex
0.00661977	-0.404229	0.201	0.229	1	Map2k4	Cortex
0.00662769	0.390992	0.099	0.065	1	Atg13	Cortex
0.00673485	-1.01985	0.046	0.084	1	Lars	Cortex
0.00675549	-0.505966	0.307	0.305	1	Sst	Cortex
0.00681188	0.340478	0.525	0.445	1	Napb	Cortex
0.00682386	-0.256286	0.08	0.078	1	Sema6b	Cortex
0.00682485	-0.283323	0.535	0.563	1	Gabbr1	Cortex
0.00682496	1.71292	0.038	0.011	1	F11r	Cortex
0.00685761	-0.891521	0.054	0.097	1	Cplane1	Cortex
0.00686068	-1.90179	0.011	0.034	1	Tunar	Cortex
0.00691511	-1.15333	0.039	0.078	1	Ppp4r4	Cortex
0.00694434	-0.776259	0.084	0.137	1	Zdhhc20	Cortex
0.00694925	-0.118282	0.203	0.185	1	Fscn1	Cortex
0.00695513	1.51652	0.051	0.021	1	Hemk1	Cortex
0.00696246	0.559059	0.189	0.124	1	Dhrs1	Cortex
0.00697092	0.529002	0.102	0.061	1	Pex13	Cortex
0.00698445	1.52615	0.045	0.015	1	Fezf2	Cortex
0.00700619	-0.233783	0.51	0.532	1	Atp5f1	Cortex
0.00700655	-0.178203	0.335	0.332	1	Cct5	Cortex
0.00704962	0.975955	0.063	0.027	1	Arhgef26	Cortex
0.00707047	-0.271165	0.334	0.34	1	Spock2	Cortex
0.00709445	0.50791	0.171	0.111	1	Tnpo2	Cortex
0.00710657	-1.13625	0.037	0.069	1	Slc6a9	Cortex
0.00712241	-1.8314	0.009	0.034	1	Grin2d	Cortex
0.00712241	-1.8314	0.009	0.034	1	Hexim2	Cortex
0.00713892	-0.570014	0.174	0.233	1	Adar	Cortex
0.00715444	-0.387098	0.172	0.189	1	Elavl2	Cortex
0.00715617	1.29413	0.052	0.019	1	Tshz3	Cortex
0.00715901	0.160737	0.331	0.267	1	Ybx1	Cortex
0.00715924	-0.42701	0.14	0.16	1	Clptm1l	Cortex
0.0072206	1.07549	0.048	0.019	1	Oplah	Cortex
0.00722073	2.49053	0.011	0	1	Pon3	Cortex
0.00722073	2.49053	0.011	0	1	Tnfaip8l2	Cortex
0.00722073	2.49053	0.011	0	1	Fcgr4	Cortex
0.00724769	-0.400766	0.106	0.124	1	Thyn1	Cortex
0.00725741	-0.478168	0.201	0.246	1	1500011B03Rik	Cortex
0.00726135	0.388381	0.182	0.126	1	Phpt1	Cortex
0.00726914	-0.351512	0.327	0.368	1	Eif3k	Cortex
0.00728405	-0.202999	0.325	0.326	1	Aak1	Cortex
0.00728667	-0.586288	0.132	0.168	1	Ccdc136	Cortex
0.00731108	-0.295347	0.094	0.097	1	Sf3a1	Cortex
0.00731134	0.186406	0.85	0.838	1	Gpx4	Cortex
0.00731618	-0.466736	0.194	0.235	1	Rab11b	Cortex
0.00731633	0.93044	0.083	0.04	1	Ifitm3	Cortex
0.00732373	1.49053	0.048	0.017	1	Ctsh	Cortex
0.00736829	-0.518613	0.131	0.168	1	Praf2	Cortex
0.00741117	0.998675	0.07	0.032	1	Nab1	Cortex
0.00742483	-0.962645	0.047	0.084	1	Pgap1	Cortex
0.00746231	-0.416363	0.059	0.063	1	Tspan17	Cortex
0.00746858	1.00732	0.092	0.05	1	Dusp14	Cortex
0.00752686	-0.172199	0.628	0.634	1	Ddx5	Cortex
0.0075351	-2.56837	0.002	0.019	1	Kdm1b	Cortex
0.0075351	-2.56837	0.002	0.019	1	Armcx6	Cortex
0.0075351	-2.56837	0.002	0.019	1	Pacc1	Cortex
0.00753996	-1.00828	0.024	0.053	1	Cachd1	Cortex
0.00754058	0.294708	0.224	0.164	1	Wasl	Cortex
0.00755163	1.40126	0.051	0.019	1	Hspb8	Cortex
0.00755706	0.214893	0.104	0.076	1	Tiam1	Cortex
0.00757885	0.219674	0.231	0.179	1	Mal2	Cortex
0.00760631	2.07549	0.03	0.006	1	Taco1os	Cortex
0.00760632	-0.28708	0.117	0.111	1	Bhlhe40	Cortex
0.00761139	-0.180408	0.187	0.176	1	Efnb3	Cortex
0.00762136	-0.883868	0.059	0.107	1	Tmem255a	Cortex
0.00765405	-0.515899	0.061	0.071	1	Ccp110	Cortex
0.00769275	0.553263	0.054	0.032	1	Setbp1	Cortex
0.00771676	0.156321	0.12	0.09	1	Fam131b	Cortex
0.00773974	0.137121	0.248	0.197	1	Sort1	Cortex
0.00778845	-1.20063	0.027	0.063	1	Xylt2	Cortex
0.00781202	0.367379	0.201	0.143	1	Ccdc85b	Cortex
0.00784518	-1.37889	0.013	0.038	1	Msantd2	Cortex
0.0078637	1.3206	0.044	0.015	1	Tagln2	Cortex
0.00788656	0.329064	0.308	0.233	1	Abhd17a	Cortex
0.00789371	-0.196685	0.063	0.053	1	Tmem134	Cortex
0.00789984	-0.927616	0.031	0.063	1	4931406P16Rik	Cortex
0.00790366	-1.93094	0.007	0.029	1	Tex30	Cortex
0.00790366	-1.93094	0.007	0.029	1	Gas2	Cortex
0.00791127	-0.962645	0.045	0.088	1	Smg5	Cortex
0.00791711	-0.534419	0.096	0.118	1	Abca3	Cortex
0.00793319	0.699114	0.103	0.057	1	Lsm12	Cortex
0.00794085	1.32388	0.054	0.021	1	Stk3	Cortex
0.00797181	0.143457	0.615	0.532	1	Dnm1	Cortex
0.00801879	0.240611	0.266	0.206	1	Zmynd11	Cortex
0.00808283	-0.269158	0.192	0.195	1	AI593442	Cortex
0.00811388	-0.263511	0.122	0.103	1	Necab2	Cortex
0.00813281	-0.753398	0.091	0.145	1	Hcn2	Cortex
0.00813633	0.899783	0.091	0.046	1	Mfhas1	Cortex
0.00819347	1.92349	0.03	0.006	1	Entpd1	Cortex
0.00819845	0.166365	0.497	0.418	1	Hnrnpu	Cortex
0.0082137	2.49053	0.02	0.002	1	Oasl2	Cortex
0.00825569	0.600827	0.196	0.13	1	Stx1a	Cortex
0.00826101	0.292901	0.659	0.588	1	Ctsb	Cortex
0.00829656	-0.401588	0.222	0.254	1	Slc4a4	Cortex
0.00829854	0.479997	0.256	0.183	1	Dek	Cortex
0.00833969	-0.259069	0.664	0.712	1	Rpl35	Cortex
0.00836542	-0.715923	0.053	0.095	1	Ubfd1	Cortex
0.00840768	-0.246438	0.165	0.164	1	Llph	Cortex
0.00842473	0.800868	0.122	0.069	1	Wwc1	Cortex
0.00847438	-0.176668	0.702	0.712	1	Atp5j	Cortex
0.0084819	1.31156	0.057	0.023	1	Tspo	Cortex
0.00848235	1.24952	0.059	0.025	1	Gpr83	Cortex
0.00849475	2.41653	0.02	0.002	1	Mia	Cortex
0.00849613	0.432619	0.272	0.197	1	S100a16	Cortex
0.00861348	1.86904	0.03	0.006	1	Slc2a12	Cortex
0.00861585	0.373419	0.255	0.185	1	Gng5	Cortex
0.00861589	-0.188021	0.438	0.431	1	Ndufv2	Cortex
0.00861652	0.541259	0.231	0.162	1	Phf24	Cortex
0.00863743	-0.155529	0.136	0.126	1	Paqr8	Cortex
0.00865916	1.1686	0.065	0.029	1	Islr2	Cortex
0.00868519	0.600316	0.123	0.074	1	Ano3	Cortex
0.00870898	2.33852	0.02	0.002	1	Cyp4f14	Cortex
0.00870898	2.33852	0.02	0.002	1	Ifi30	Cortex
0.00870898	2.33852	0.02	0.002	1	Cd44	Cortex
0.00870964	-0.792406	0.079	0.126	1	Rpp21	Cortex
0.00873232	-0.134793	0.102	0.09	1	Kcnc2	Cortex
0.00873568	0.256062	0.241	0.183	1	Gmfb	Cortex
0.00875469	-0.191803	0.151	0.147	1	Arl5a	Cortex
0.00876351	0.235095	0.509	0.422	1	Nme1	Cortex
0.00877717	-0.182308	0.195	0.187	1	Scd1	Cortex
0.0087938	-1.74894	0.009	0.034	1	Fam185a	Cortex
0.0088107	-0.32678	0.22	0.235	1	Dgkz	Cortex
0.00881698	0.406912	0.235	0.168	1	Zyg11b	Cortex
0.00883366	0.51505	0.184	0.122	1	Mrpl28	Cortex
0.00884377	0.194879	0.261	0.2	1	Brsk1	Cortex
0.00885487	0.690826	0.137	0.082	1	A830018L16Rik	Cortex
0.0088578	0.363479	0.266	0.195	1	Anapc13	Cortex
0.00888299	0.193778	0.276	0.216	1	Pum2	Cortex
0.00897595	-1.6199	0.012	0.038	1	Sema6c	Cortex
0.00900942	-0.8314	0.073	0.122	1	Smim19	Cortex
0.00901885	0.608021	0.183	0.12	1	Nat14	Cortex
0.00902184	-0.111004	0.655	0.632	1	Sod1	Cortex
0.00908246	-0.944611	0.053	0.092	1	Carmil2	Cortex
0.00910037	-0.669649	0.072	0.097	1	Inpp5a	Cortex
0.00920264	-0.120907	0.25	0.233	1	Tm9sf3	Cortex
0.00923352	-0.423742	0.135	0.153	1	Cdc42se2	Cortex
0.00923877	0.236771	0.074	0.05	1	Cbl	Cortex
0.00929455	2.07549	0.028	0.006	1	Lbp	Cortex
0.00929717	-0.426144	0.105	0.118	1	Csnk1g3	Cortex
0.00931803	0.406463	0.126	0.084	1	Rock1	Cortex
0.00933084	1.28408	0.055	0.023	1	Zfp267	Cortex
0.00933234	-0.515899	0.06	0.065	1	Sox2ot	Cortex
0.00933475	-0.15086	0.23	0.221	1	Denr	Cortex
0.00937539	-1.38779	0.019	0.048	1	Mta3	Cortex
0.00941672	0.960013	0.091	0.05	1	Slc39a1	Cortex
0.00946627	1.25606	0.057	0.023	1	Erf	Cortex
0.00946753	1.0166	0.078	0.04	1	Myrip	Cortex
0.00948061	-1.05967	0.039	0.071	1	Tubg1	Cortex
0.00949969	-0.8314	0.061	0.099	1	Ecd	Cortex
0.00950966	-0.527784	0.146	0.191	1	Acly	Cortex
0.00956288	-0.525464	0.166	0.221	1	Smim26	Cortex
0.00962051	0.162202	0.231	0.183	1	Rabl6	Cortex
0.00964361	-0.645845	0.064	0.084	1	Zfp292	Cortex
0.0096744	-0.419869	0.139	0.153	1	Dusp26	Cortex
0.00970814	1.08614	0.073	0.036	1	Rftn2	Cortex
0.00973543	0.125531	0.168	0.132	1	Supt4a	Cortex
0.00977729	0.485544	0.257	0.185	1	Mgst3	Cortex
0.00978358	-0.700156	0.077	0.111	1	Stx16	Cortex
0.00982429	-0.25485	0.421	0.439	1	Grina	Cortex
0.00983618	0.984175	0.087	0.044	1	H2-K1	Cortex
0.00998179	-0.759251	0.041	0.078	1	Mrps31	Cortex
0.0100158	-0.224602	0.23	0.227	1	Arhgef4	Cortex
0.0100357	-0.371969	0.296	0.338	1	Selenok	Cortex
0.0101019	0.576258	0.138	0.086	1	Ythdf2	Cortex
0.0101287	-1.24644	0.022	0.055	1	Tmie	Cortex
0.0101466	0.161997	0.384	0.317	1	Swi5	Cortex
0.0101719	0.395669	0.103	0.065	1	Rilpl1	Cortex
0.0102088	-0.922548	0.052	0.09	1	Ccdc6	Cortex
0.0102916	-0.212908	0.329	0.332	1	Mapk8ip3	Cortex
0.0103052	0.724993	0.145	0.09	1	Nlk	Cortex
0.010314	0.905565	0.046	0.021	1	Elfn1	Cortex
0.0103458	0.165161	0.365	0.3	1	Ndufa10	Cortex
0.0103571	0.203789	0.169	0.124	1	Rtf1	Cortex
0.0103667	-0.564462	0.155	0.208	1	Usp11	Cortex
0.0103752	0.124656	0.107	0.084	1	Polr2b	Cortex
0.0103907	0.222371	0.305	0.239	1	Celf5	Cortex
0.0104572	-0.376498	0.176	0.206	1	Rab5b	Cortex
0.0104727	-0.262379	0.14	0.141	1	Camk1	Cortex
0.0104814	-0.464191	0.098	0.116	1	Aida	Cortex
0.0105069	-0.351179	0.169	0.187	1	Arnt2	Cortex
0.0105762	-2.8314	0.001	0.015	1	D7Ertd443e	Cortex
0.0105762	-2.8314	0.001	0.015	1	Gstt3	Cortex
0.0105969	0.538968	0.112	0.069	1	Tpp1	Cortex
0.0106067	0.666099	0.105	0.061	1	Eipr1	Cortex
0.0106255	-0.986679	0.048	0.088	1	Plxna1	Cortex
0.0106362	0.433742	0.25	0.181	1	Ppig	Cortex
0.0106571	0.137573	0.274	0.225	1	Ube2k	Cortex
0.0106635	-0.663456	0.099	0.145	1	Chd6	Cortex
0.010676	1.39099	0.044	0.015	1	Cd300c2	Cortex
0.0107043	-0.592213	0.145	0.2	1	Rgs2	Cortex
0.0107327	-0.735823	0.08	0.132	1	Mmadhc	Cortex
0.0107743	-0.323253	0.202	0.225	1	Nap1l4	Cortex
0.0108004	-0.866166	0.043	0.082	1	Slc25a17	Cortex
0.0108082	-2.20991	0.005	0.023	1	Caprin2	Cortex
0.0108302	-0.172857	0.433	0.422	1	Lamp1	Cortex
0.0108609	0.447576	0.187	0.128	1	Nr3c1	Cortex
0.0108736	0.38126	0.192	0.137	1	Golga7b	Cortex
0.0109003	0.117676	0.504	0.433	1	Matr3	Cortex
0.0109011	-0.286465	0.34	0.366	1	Ncam1	Cortex
0.0109188	0.865672	0.106	0.059	1	Slc35f1	Cortex
0.0109328	1.80087	0.032	0.008	1	Dennd2a	Cortex
0.0110005	-0.179763	0.757	0.821	1	Itm2b	Cortex
0.0110754	0.440775	0.27	0.197	1	Slc6a17	Cortex
0.0111079	0.535382	0.196	0.132	1	Ncoa7	Cortex
0.0111186	0.442051	0.263	0.191	1	Dynlt3	Cortex
0.0111357	0.482016	0.292	0.223	1	Cetn3	Cortex
0.0111414	0.493499	0.23	0.162	1	Pkig	Cortex
0.0111517	0.121213	1	1	1	Gm42418	Cortex
0.0111866	0.291748	0.217	0.162	1	Pgbd5	Cortex
0.0112713	0.490528	0.07	0.044	1	Washc1	Cortex
0.0113362	-0.941025	0.044	0.08	1	Sidt2	Cortex
0.0113432	0.102896	0.273	0.227	1	Gnaq	Cortex
0.0113522	0.80603	0.115	0.069	1	Rnf169	Cortex
0.0113774	0.134166	0.214	0.17	1	Mtmr6	Cortex
0.0114734	-0.886896	0.057	0.101	1	Vps13c	Cortex
0.0114975	0.332575	0.123	0.084	1	Kctd12	Cortex
0.0115403	0.164853	0.835	0.819	1	Selenow	Cortex
0.0115644	-0.285432	0.083	0.086	1	Gns	Cortex
0.0115988	0.392106	0.379	0.3	1	BC005537	Cortex
0.0116125	0.753562	0.111	0.063	1	Cpeb2	Cortex
0.0116232	1.29413	0.052	0.021	1	Dock1	Cortex
0.0116399	-0.122863	0.074	0.067	1	Ncln	Cortex
0.0116643	0.929412	0.07	0.034	1	Mfsd1	Cortex
0.0116782	-0.164738	0.896	0.914	1	Rpl3	Cortex
0.0116958	-0.693897	0.09	0.128	1	Phldb1	Cortex
0.0117287	-0.444377	0.112	0.132	1	Aifm3	Cortex
0.0117451	-0.198358	0.567	0.584	1	Ndufa13	Cortex
0.0118023	-0.171988	0.174	0.164	1	Cops7a	Cortex
0.0118437	-0.417981	0.27	0.324	1	Hnrnpdl	Cortex
0.0118613	-0.130114	0.374	0.355	1	Tomm6	Cortex
0.0118781	0.19608	0.307	0.248	1	Psma4	Cortex
0.0119104	0.46816	0.037	0.021	1	Fam181b	Cortex
0.0119303	-0.8314	0.064	0.103	1	Tpd52l1	Cortex
0.0119496	-1.44807	0.017	0.042	1	Rnd1	Cortex
0.0119514	-0.860547	0.054	0.099	1	Rdh14	Cortex
0.0119601	-2.05379	0.006	0.025	1	Plpp2	Cortex
0.0119668	-0.589199	0.116	0.155	1	Begain	Cortex
0.0119968	-0.854484	0.064	0.109	1	Cyp51	Cortex
0.0119985	-0.310419	0.359	0.395	1	Sdha	Cortex
0.0120108	-0.289507	0.201	0.21	1	Fry	Cortex
0.0120426	-0.444791	0.246	0.305	1	Ckmt1	Cortex
0.0120531	-0.465751	0.076	0.086	1	Idh2	Cortex
0.0120624	0.654026	0.09	0.05	1	Rbm28	Cortex
0.0120644	-0.502093	0.052	0.055	1	Dagla	Cortex
0.0120719	1.89107	0.028	0.006	1	Sostdc1	Cortex
0.0120805	1.81246	0.028	0.006	1	Abi3	Cortex
0.0120805	1.81246	0.028	0.006	1	Npr3	Cortex
0.0120995	1.22749	0.055	0.023	1	Gm5089	Cortex
0.0121046	0.234073	0.28	0.218	1	Trim37	Cortex
0.0121111	-0.956931	0.048	0.086	1	Cdc27	Cortex
0.0121598	0.464055	0.061	0.038	1	Mb21d2	Cortex
0.012208	0.53117	0.177	0.118	1	Chpt1	Cortex
0.0122772	0.275515	0.496	0.412	1	Hmgb1	Cortex
0.0123219	-0.951695	0.024	0.05	1	Nxpe3	Cortex
0.012369	0.150174	0.34	0.279	1	Slc25a23	Cortex
0.0123915	0.639905	0.125	0.076	1	Kcnip3	Cortex
0.0123943	-0.142101	0.137	0.13	1	Wars	Cortex
0.012413	0.469109	0.231	0.164	1	Ola1	Cortex
0.0125797	-0.361915	0.063	0.069	1	Rbsn	Cortex
0.0126096	1.0292	0.074	0.036	1	Sox5	Cortex
0.0126252	0.196723	0.248	0.195	1	Arpc5	Cortex
0.0126315	-0.615082	0.087	0.116	1	Aebp2	Cortex
0.0126436	-2.09443	0.005	0.023	1	Card10	Cortex
0.0126523	0.441618	0.033	0.019	1	Smc2	Cortex
0.0126595	-1.93094	0.007	0.027	1	Tmem164	Cortex
0.012682	0.742066	0.122	0.071	1	Prex2	Cortex
0.0126972	0.535971	0.236	0.172	1	Kcna2	Cortex
0.0127136	0.753562	0.033	0.015	1	Smc4	Cortex
0.0127776	1.24952	0.055	0.025	1	Myl4	Cortex
0.0128359	-0.21378	0.743	0.784	1	Rpl8	Cortex
0.0128365	-0.25554	0.087	0.088	1	Rimbp2	Cortex
0.0128774	0.905565	0.073	0.036	1	Kcna1	Cortex
0.0128794	2.25606	0.019	0.002	1	Gmfg	Cortex
0.0128794	2.25606	0.019	0.002	1	Lat2	Cortex
0.0129025	-0.403979	0.124	0.139	1	Stxbp6	Cortex
0.0129282	0.447316	0.264	0.193	1	Cacnb4	Cortex
0.0129439	-0.720369	0.086	0.137	1	Hmgn2	Cortex
0.0129713	0.48311	0.201	0.139	1	Usp46	Cortex
0.0129756	1.35623	0.046	0.017	1	Dhrs4	Cortex
0.0130353	0.742836	0.131	0.08	1	Tesc	Cortex
0.0130741	0.591132	0.192	0.134	1	Snx5	Cortex
0.0130815	-0.476305	0.122	0.147	1	Zfp622	Cortex
0.0130903	-0.535159	0.159	0.197	1	Olig1	Cortex
0.013116	0.343474	0.214	0.155	1	Diras2	Cortex
0.0131427	-0.762138	0.072	0.116	1	Ccdc149	Cortex
0.0131539	-0.679397	0.073	0.095	1	Dip2a	Cortex
0.0131687	0.514374	0.067	0.04	1	Lcorl	Cortex
0.0131794	1.19245	0.061	0.027	1	Msrb1	Cortex
0.0132191	0.753562	0.13	0.082	1	Pik3ca	Cortex
0.0132512	-0.451812	0.142	0.166	1	Jph3	Cortex
0.0132585	-1.28391	0.021	0.05	1	Inpp5e	Cortex
0.0132621	-1.02405	0.02	0.046	1	Rfx5	Cortex
0.0132724	0.448708	0.183	0.126	1	Lxn	Cortex
0.0133055	-0.225679	0.525	0.553	1	Eno2	Cortex
0.0133106	0.507016	0.202	0.139	1	Apba2	Cortex
0.0133234	0.444724	0.157	0.105	1	B230334C09Rik	Cortex
0.0133441	-0.596935	0.103	0.134	1	Wscd1	Cortex
0.0133648	-1.24644	0.015	0.04	1	Apoc1	Cortex
0.0133954	0.186804	0.492	0.414	1	Apbb1	Cortex
0.0134469	-0.181183	0.452	0.458	1	Dynlrb1	Cortex
0.0134803	0.490528	0.263	0.195	1	Nudt4	Cortex
0.0135242	0.171653	0.386	0.319	1	Ndufb6	Cortex
0.0135243	-1.15333	0.02	0.048	1	Rfx1	Cortex
0.0135692	-0.208061	0.694	0.723	1	Rps5	Cortex
0.0135773	0.267528	0.502	0.418	1	Dclk1	Cortex
0.0135854	0.44544	0.185	0.128	1	Pik3r1	Cortex
0.0135881	-0.441454	0.085	0.095	1	Baz2b	Cortex
0.0136067	1.58364	0.035	0.011	1	Gadd45b	Cortex
0.013614	-0.397504	0.22	0.254	1	Cyhr1	Cortex
0.0136251	0.1686	0.285	0.229	1	Eif3i	Cortex
0.0136299	0.581463	0.202	0.139	1	Aqp4	Cortex
0.0136304	0.12516	0.228	0.185	1	Pls3	Cortex
0.0137124	-1.01197	0.034	0.063	1	Armc6	Cortex
0.0137254	-0.796635	0.041	0.078	1	Zfp462	Cortex
0.0137388	0.233451	0.181	0.137	1	Stum	Cortex
0.0137696	-0.8314	0.015	0.034	1	5430405H02Rik	Cortex
0.0138255	-0.858367	0.058	0.101	1	Ankmy2	Cortex
0.0138416	-0.784858	0.07	0.118	1	Plppr3	Cortex
0.0138661	1.07549	0.066	0.032	1	Dr1	Cortex
0.0139137	0.281494	0.341	0.269	1	Psmc3	Cortex
0.0139285	-0.272952	0.471	0.511	1	Cltc	Cortex
0.0139433	-1.38394	0.017	0.044	1	Srgap1	Cortex
0.0139519	0.211413	0.575	0.492	1	Atp6v1a	Cortex
0.0139688	0.547111	0.073	0.042	1	Akr7a5	Cortex
0.0140588	-0.139025	0.22	0.21	1	Psma5	Cortex
0.0140914	0.251589	0.295	0.231	1	Hk1	Cortex
0.0141064	-0.58883	0.092	0.12	1	Vps4b	Cortex
0.0141764	-0.58476	0.078	0.099	1	Gba2	Cortex
0.0141793	-0.234564	0.194	0.197	1	Kcnma1	Cortex
0.0141843	-0.541894	0.138	0.168	1	Tmem258	Cortex
0.0142234	0.692162	0.025	0.011	1	Bbof1	Cortex
0.0142426	-0.8314	0.039	0.057	1	Nr3c2	Cortex
0.0142978	-1.94688	0.006	0.025	1	Nphp3	Cortex
0.0142978	-1.94688	0.006	0.025	1	N4bp2	Cortex
0.0143213	-1.16582	0.025	0.057	1	Mettl5	Cortex
0.0143339	0.642531	0.164	0.109	1	Ccn3	Cortex
0.01441	0.834181	0.091	0.048	1	Rasal1	Cortex
0.0145349	1.49053	0.031	0.008	1	Ccdc3	Cortex
0.0145349	1.49053	0.031	0.008	1	Gbp3	Cortex
0.0146216	1.37805	0.043	0.015	1	Synj2	Cortex
0.0146509	0.361245	0.066	0.042	1	Olfml3	Cortex
0.0146815	0.131036	0.575	0.5	1	Cox17	Cortex
0.0146952	-0.145509	0.085	0.082	1	Anapc4	Cortex
0.0147157	-0.438256	0.11	0.122	1	D430019H16Rik	Cortex
0.0147428	1.29198	0.048	0.027	1	Prlr	Cortex
0.0147908	-0.524219	0.149	0.189	1	Snrpb	Cortex
0.0147926	0.526152	0.118	0.074	1	Gm2a	Cortex
0.0147938	1.1035	0.066	0.034	1	Tcn2	Cortex
0.0148019	-1.16582	0.026	0.055	1	Casp3	Cortex
0.0148201	1.44871	0.039	0.013	1	Stam2	Cortex
0.0149068	-0.613809	0.106	0.145	1	Tug1	Cortex
0.0149657	-0.895531	0.05	0.08	1	Cxxc4	Cortex
0.0149938	-0.547097	0.125	0.16	1	Desi1	Cortex
0.0150116	0.3755	0.237	0.174	1	Psmc2	Cortex
0.0150479	-0.488326	0.187	0.237	1	Tmem179	Cortex
0.0151017	1.62803	0.034	0.011	1	Uxt	Cortex
0.015105	0.892965	0.079	0.046	1	Sp3os	Cortex
0.015193	0.415037	0.233	0.168	1	Clip1	Cortex
0.0151988	0.458106	0.051	0.032	1	Smn1	Cortex
0.0152415	0.1487	0.339	0.277	1	Grin2b	Cortex
0.0152676	-0.654523	0.106	0.158	1	Abcf2	Cortex
0.0152679	0.183246	0.28	0.225	1	Nbea	Cortex
0.0153137	0.829113	0.104	0.059	1	Klf7	Cortex
0.0153188	0.650133	0.146	0.092	1	Lsm14b	Cortex
0.0153202	0.700613	0.109	0.063	1	Dkc1	Cortex
0.0153257	-0.763229	0.068	0.116	1	Brd8	Cortex
0.0153926	1.19835	0.054	0.023	1	Zswim6	Cortex
0.0153991	0.663364	0.125	0.076	1	Pak2	Cortex
0.0154113	-1.8314	0.007	0.027	1	Coro1b	Cortex
0.0154113	-1.8314	0.007	0.027	1	Nat8f4	Cortex
0.0154282	0.268135	0.179	0.13	1	Lmo3	Cortex
0.0154481	-0.856491	0.059	0.101	1	Elovl6	Cortex
0.0154925	0.21042	0.153	0.118	1	Exoc5	Cortex
0.0155345	-0.581422	0.094	0.122	1	Anxa6	Cortex
0.0155476	-0.210989	0.115	0.111	1	Rnf4	Cortex
0.0155567	-0.857396	0.061	0.101	1	Fsd1	Cortex
0.01558	1.40126	0.043	0.019	1	Ccn2	Cortex
0.0155842	-0.471504	0.158	0.197	1	Pygb	Cortex
0.0156305	0.817127	0.102	0.057	1	Rbp1	Cortex
0.015639	-0.858881	0.057	0.092	1	Fuca2	Cortex
0.0156459	1.04307	0.068	0.036	1	Nat8f1	Cortex
0.0156579	1.42494	0.044	0.017	1	Coch	Cortex
0.015724	-0.986679	0.045	0.08	1	Ecel1	Cortex
0.0157426	1.04307	0.067	0.036	1	Tbcel	Cortex
0.0157551	-0.260048	0.211	0.214	1	Ubxn1	Cortex
0.0157921	-0.416363	0.103	0.118	1	Afdn	Cortex
0.0158289	-0.457276	0.187	0.254	1	Atp8a1	Cortex
0.0158385	-0.224831	0.328	0.338	1	Cbarp	Cortex
0.0158476	0.905565	0.022	0.008	1	Ncf2	Cortex
0.015859	-0.184281	0.157	0.197	1	Immt	Cortex
0.0159123	1.27294	0.048	0.019	1	Scara3	Cortex
0.015923	-0.90355	0.041	0.063	1	Sema4d	Cortex
0.0159263	-0.485626	0.065	0.074	1	Ezh1	Cortex
0.0159404	1.11613	0.06	0.027	1	Cpne8	Cortex
0.0159634	1.81246	0.027	0.006	1	Lag3	Cortex
0.0159634	1.81246	0.027	0.006	1	Dcun1d3	Cortex
0.0159634	1.81246	0.027	0.006	1	Hspb6	Cortex
0.0159645	0.227493	0.218	0.168	1	Ilrun	Cortex
0.0159724	0.243367	0.355	0.286	1	Map1lc3b	Cortex
0.0159747	1.41653	0.041	0.015	1	Pdzrn3	Cortex
0.0159831	-0.246438	0.113	0.113	1	Slmap	Cortex
0.0159918	0.741178	0.122	0.076	1	Ipcef1	Cortex
0.0161084	1.25606	0.018	0.004	1	Haus3	Cortex
0.016124	-0.158565	0.123	0.118	1	Zc2hc1a	Cortex
0.0161341	-1.54189	0.012	0.036	1	B230217O12Rik	Cortex
0.0161492	-0.560098	0.077	0.095	1	Gtf2b	Cortex
0.0161749	0.1686	0.076	0.055	1	Gpd1	Cortex
0.0162014	0.209079	0.25	0.197	1	Sipa1l1	Cortex
0.0162072	-1.17932	0.022	0.053	1	Sertad2	Cortex
0.0162331	-0.513039	0.106	0.13	1	Tmem50b	Cortex
0.0163381	0.222466	0.196	0.151	1	Rps27l	Cortex
0.0163533	-0.416363	0.143	0.164	1	Lcmt1	Cortex
0.0163598	1.26376	0.05	0.021	1	Slc37a3	Cortex
0.0163605	-1.66148	0.009	0.032	1	Gm11627	Cortex
0.016467	0.297883	0.313	0.244	1	Pbx1	Cortex
0.0165237	0.874868	0.071	0.036	1	Cacna1d	Cortex
0.0165697	-0.98752	0.039	0.071	1	Clvs2	Cortex
0.0165729	0.378053	0.241	0.176	1	Lgi1	Cortex
0.0165812	-0.428276	0.198	0.237	1	Aff4	Cortex
0.0165883	0.158819	0.156	0.124	1	Becn1	Cortex
0.0165903	-1.01426	0.04	0.076	1	Dscam	Cortex
0.0166174	0.212994	0.196	0.151	1	Atxn7l3	Cortex
0.0166282	-0.551292	0.092	0.116	1	Vps11	Cortex
0.016648	0.57299	0.048	0.025	1	Akap13	Cortex
0.016656	-0.516527	0.153	0.197	1	Mrpl11	Cortex
0.016664	-1.00133	0.037	0.065	1	Cdc23	Cortex
0.0166832	-0.712101	0.066	0.09	1	Prpsap1	Cortex
0.0167313	0.374275	0.143	0.097	1	Fam217b	Cortex
0.0167342	0.405206	0.227	0.164	1	Cenpb	Cortex
0.0167812	-0.765812	0.048	0.086	1	Rimklb	Cortex
0.0168293	-0.203369	0.107	0.103	1	Ube2w	Cortex
0.0168412	0.10251	0.251	0.21	1	Ccdc88a	Cortex
0.0168564	0.521116	0.151	0.099	1	Cpt1c	Cortex
0.0168671	1.26376	0.051	0.021	1	Ipmk	Cortex
0.0169799	0.114828	0.089	0.069	1	Rnf150	Cortex
0.0169823	0.37505	0.097	0.065	1	Ap3b1	Cortex
0.0170653	-0.601103	0.122	0.176	1	Sccpdh	Cortex
0.0170904	0.286781	0.099	0.071	1	Ttl	Cortex
0.0171039	0.423857	0.2	0.141	1	Hopx	Cortex
0.0171326	0.577182	0.195	0.134	1	Synpr	Cortex
0.0171958	0.367908	0.187	0.132	1	Abcf1	Cortex
0.0172016	-0.239058	0.11	0.113	1	Zdhhc3	Cortex
0.0172307	-0.720369	0.054	0.095	1	Nell1	Cortex
0.0172345	0.741178	0.115	0.076	1	Lancl2	Cortex
0.0172414	-0.623083	0.119	0.17	1	Lgi3	Cortex
0.0172525	0.108841	0.998	1	1	Rps29	Cortex
0.0172709	-0.655551	0.067	0.088	1	Cacna2d3	Cortex
0.0172734	-0.528473	0.142	0.187	1	Surf1	Cortex
0.0172875	0.254899	0.163	0.122	1	Ddah1	Cortex
0.0172924	-0.115676	0.375	0.359	1	Pld3	Cortex
0.0172939	-0.573332	0.123	0.17	1	Dctn6	Cortex
0.017316	-0.193245	0.22	0.221	1	Cops5	Cortex
0.0173375	0.161746	0.372	0.309	1	Ppp2r5c	Cortex
0.0173681	1.19413	0.057	0.027	1	Coq4	Cortex
0.0173989	0.190101	0.497	0.42	1	Atp1a1	Cortex
0.0175394	-0.887984	0.053	0.088	1	Mia2	Cortex
0.017632	-0.702667	0.084	0.132	1	Hgs	Cortex
0.0177188	0.140366	0.244	0.197	1	Hnrnpul2	Cortex
0.0177327	-0.442835	0.15	0.181	1	Rbm5	Cortex
0.0177419	-0.17721	0.489	0.489	1	Uqcrb	Cortex
0.0177546	-0.887984	0.052	0.092	1	Rab4a	Cortex
0.0177819	-1.18754	0.026	0.057	1	Fam183b	Cortex
0.0178142	-0.276339	0.191	0.2	1	Igsf8	Cortex
0.0178695	-0.647688	0.096	0.134	1	Gabra5	Cortex
0.0179777	-0.490363	0.174	0.223	1	Ndufs1	Cortex
0.0179789	0.965066	0.073	0.038	1	Rgs20	Cortex
0.0180154	-0.325048	0.136	0.143	1	Vstm2a	Cortex
0.0180247	-0.295347	0.123	0.128	1	Strn3	Cortex
0.0180247	0.946207	0.076	0.038	1	Cyba	Cortex
0.0180299	-1.09443	0.028	0.061	1	Rab34	Cortex
0.0181334	1.35302	0.048	0.021	1	Crip1	Cortex
0.0181673	1.08917	0.06	0.027	1	Plin3	Cortex
0.0181673	0.374069	0.119	0.082	1	Dnajc3	Cortex
0.0182081	-0.772507	0.058	0.095	1	Ass1	Cortex
0.0182809	0.769504	0.094	0.053	1	Szrd1	Cortex
0.0183069	0.315441	0.386	0.309	1	Rasgef1a	Cortex
0.0183423	-0.266337	0.117	0.122	1	Dyrk1a	Cortex
0.0184355	2.25606	0.018	0.002	1	Fcgr1	Cortex
0.0184439	-0.859415	0.055	0.097	1	Phkg2	Cortex
0.01856	-0.736764	0.068	0.101	1	Ocrl	Cortex
0.0186037	1.0166	0.083	0.044	1	Mgp	Cortex
0.0186485	-0.646976	0.085	0.122	1	Mdm2	Cortex
0.018672	-0.7574	0.067	0.107	1	Mrpl38	Cortex
0.0186771	0.485457	0.146	0.097	1	Tnpo3	Cortex
0.0186791	0.397418	0.164	0.116	1	4932438A13Rik	Cortex
0.0186865	-0.47314	0.192	0.252	1	Tom1l2	Cortex
0.0187667	1.23273	0.05	0.021	1	Lzts3	Cortex
0.0187856	1.60156	0.031	0.008	1	Dtl	Cortex
0.0187856	1.60156	0.031	0.008	1	Enkur	Cortex
0.0187856	1.60156	0.031	0.008	1	Pax6	Cortex
0.0188162	-0.137336	0.249	0.239	1	Ik	Cortex
0.0188169	-0.321451	0.315	0.351	1	Npdc1	Cortex
0.0189666	2.1686	0.018	0.002	1	Nxpe4	Cortex
0.0189666	2.1686	0.018	0.002	1	Cfap126	Cortex
0.0189666	2.1686	0.018	0.002	1	Psrc1	Cortex
0.0189666	2.1686	0.018	0.002	1	Actn2	Cortex
0.0189748	0.170537	0.531	0.454	1	Nap1l1	Cortex
0.0190229	0.455039	0.249	0.183	1	Snrpd3	Cortex
0.0190476	-0.339004	0.176	0.197	1	Cul1	Cortex
0.0190501	-0.191188	0.174	0.168	1	Klf13	Cortex
0.0190528	-0.877204	0.035	0.057	1	Syvn1	Cortex
0.0190699	0.176094	0.341	0.277	1	Zfp706	Cortex
0.0191254	-2.29083	0.004	0.019	1	Prkch	Cortex
0.0191536	-0.805405	0.061	0.101	1	Pigs	Cortex
0.0191843	-1.20991	0.022	0.048	1	Kctd9	Cortex
0.0191852	-0.909403	0.038	0.074	1	Arl14ep	Cortex
0.0192095	-0.862427	0.048	0.088	1	Gmpr	Cortex
0.0192279	0.27526	0.37	0.296	1	Slc6a1	Cortex
0.0192896	-0.745671	0.058	0.086	1	Ctif	Cortex
0.0193133	-0.659634	0.1	0.139	1	Dvl1	Cortex
0.0193134	-0.784858	0.066	0.109	1	Adam11	Cortex
0.0193656	-0.440941	0.19	0.225	1	Chga	Cortex
0.019379	-1.12091	0.019	0.044	1	Dffa	Cortex
0.019379	-1.12091	0.019	0.044	1	LTO1	Cortex
0.0194535	-0.509472	0.059	0.09	1	Lratd1	Cortex
0.0194546	0.499073	0.236	0.172	1	Luzp2	Cortex
0.0195741	-0.12823	0.506	0.498	1	Atp5c1	Cortex
0.0196297	-0.317991	0.181	0.195	1	Rnps1	Cortex
0.0196408	0.122207	0.163	0.13	1	Sltm	Cortex
0.0196446	-0.960683	0.037	0.067	1	Coq3	Cortex
0.019664	-0.519456	0.079	0.097	1	Trappc9	Cortex
0.0196859	0.77005	0.096	0.059	1	Acp2	Cortex
0.0197149	0.175868	0.198	0.158	1	Csnk2a1	Cortex
0.019726	1.40564	0.038	0.013	1	Spink10	Cortex
0.0197393	0.814316	0.103	0.059	1	Uap1	Cortex
0.0199133	0.856656	0.033	0.015	1	Cdkn2aip	Cortex
0.0199488	-0.182021	0.218	0.212	1	Rnd2	Cortex
0.020072	-0.537217	0.09	0.103	1	Ermn	Cortex
0.0200739	-0.407593	0.118	0.132	1	Commd3	Cortex
0.0201213	-0.167003	0.089	0.082	1	Ak3	Cortex
0.0202559	0.490528	0.168	0.113	1	Bloc1s1	Cortex
0.020264	-0.670936	0.083	0.116	1	Lsm14a	Cortex
0.0202644	0.449694	0.205	0.145	1	Gng10	Cortex
0.0203397	-0.355889	0.203	0.229	1	Ssr1	Cortex
0.0203578	0.448708	0.113	0.076	1	Iqsec2	Cortex
0.020432	-0.441694	0.204	0.25	1	Dad1	Cortex
0.0204623	0.610604	0.142	0.09	1	Fzd3	Cortex
0.0204737	0.358261	0.244	0.181	1	Gria3	Cortex
0.0205281	-0.192499	0.115	0.109	1	Crtc1	Cortex
0.0205472	0.147926	0.413	0.349	1	Ubqln2	Cortex
0.0206204	0.1686	0.104	0.08	1	Cntnap1	Cortex
0.0206344	0.199964	0.184	0.143	1	Dnajc19	Cortex
0.0206445	-0.452889	0.096	0.111	1	Coro1c	Cortex
0.0206501	-0.376099	0.216	0.25	1	Copg1	Cortex
0.0207625	-0.677072	0.076	0.107	1	Zscan26	Cortex
0.0207877	-1.49437	0.013	0.036	1	Rab26os	Cortex
0.0207877	-1.49437	0.013	0.036	1	Pla2g6	Cortex
0.0208225	1.37805	0.04	0.015	1	Tnfaip8	Cortex
0.0208911	-0.46793	0.175	0.202	1	Cldn11	Cortex
0.0209695	0.597443	0.11	0.067	1	Hspa2	Cortex
0.0210688	0.470719	0.208	0.147	1	Dgkb	Cortex
0.0211341	0.272774	0.568	0.492	1	Ftl1	Cortex
0.0212555	-0.174925	0.473	0.481	1	Hnrnpa2b1	Cortex
0.0212625	-0.670936	0.021	0.023	1	Ramp3	Cortex
0.021293	0.144352	0.123	0.095	1	Apba1	Cortex
0.0213042	0.879093	0.08	0.042	1	Msl2	Cortex
0.0213058	-0.894136	0.05	0.086	1	C530008M17Rik	Cortex
0.0213096	0.140765	0.295	0.244	1	Sec11c	Cortex
0.0213552	-0.207267	0.175	0.176	1	Nop53	Cortex
0.0213558	0.110385	0.312	0.261	1	Tpm1	Cortex
0.0214104	-0.288258	0.158	0.166	1	Lrp11	Cortex
0.0214446	0.486961	0.181	0.124	1	Crym	Cortex
0.0214629	-0.657371	0.09	0.12	1	Mturn	Cortex
0.0215254	-0.886896	0.051	0.088	1	Lrrn1	Cortex
0.0215842	1.05612	0.041	0.017	1	Pycard	Cortex
0.0216599	1.1228	0.034	0.013	1	Zeb2os	Cortex
0.0216798	-0.521445	0.151	0.204	1	Rere	Cortex
0.0217156	1.49053	0.03	0.008	1	Msx1	Cortex
0.0217436	0.725817	0.098	0.067	1	Smim8	Cortex
0.0217487	-1.15333	0.017	0.04	1	R74862	Cortex
0.021781	-1.17535	0.025	0.055	1	Aspa	Cortex
0.0217961	-1.00828	0.025	0.053	1	Rbm4	Cortex
0.0218027	1.14059	0.053	0.025	1	Zbtb41	Cortex
0.0218156	-0.416363	0.032	0.034	1	A230057D06Rik	Cortex
0.0218282	-0.865348	0.047	0.08	1	Atp13a1	Cortex
0.021852	-0.391488	0.156	0.176	1	Slc24a3	Cortex
0.0218713	-0.373195	0.152	0.17	1	Fbxo44	Cortex
0.0219183	-0.389802	0.196	0.223	1	H2afy	Cortex
0.0219447	0.108227	0.13	0.107	1	Rpl7l1	Cortex
0.0220743	0.467123	0.215	0.153	1	Cyp46a1	Cortex
0.0220942	-0.722466	0.057	0.097	1	Mbd1	Cortex
0.0221082	1.13823	0.053	0.023	1	Atf6b	Cortex
0.0221195	0.381593	0.205	0.149	1	Crip2	Cortex
0.0221337	-0.861774	0.051	0.09	1	Spns2	Cortex
0.022134	-2.15333	0.004	0.019	1	Lefty1	Cortex
0.022134	-2.15333	0.004	0.019	1	Zfp7	Cortex
0.022134	-2.15333	0.004	0.019	1	Cenps	Cortex
0.022134	-2.15333	0.004	0.019	1	Piga	Cortex
0.0222133	0.699114	0.144	0.12	1	Trpm3	Cortex
0.0222169	-0.371969	0.158	0.181	1	Ddx39b	Cortex
0.0222928	0.650992	0.105	0.063	1	Crls1	Cortex
0.0222977	0.325104	0.423	0.349	1	Scg3	Cortex
0.0223722	0.217509	0.128	0.095	1	Rora	Cortex
0.0224007	-0.157943	0.364	0.353	1	Rsrp1	Cortex
0.022402	-0.498825	0.106	0.126	1	Rapgef5	Cortex
0.0224979	1.20422	0.047	0.019	1	Otud1	Cortex
0.0225249	-0.109385	0.488	0.479	1	Ndufa11	Cortex
0.0225586	-0.311393	0.084	0.086	1	Srrm3	Cortex
0.0225934	-0.960683	0.037	0.071	1	Hbp1	Cortex
0.0226759	0.975955	0.068	0.034	1	Fam124a	Cortex
0.0226823	0.613384	0.094	0.071	1	Ift74	Cortex
0.0227058	1.05124	0.063	0.032	1	Rnase4	Cortex
0.0227177	0.618403	0.122	0.076	1	Unc5a	Cortex
0.022726	-1.24644	0.02	0.044	1	Lurap1l	Cortex
0.0228467	-0.180985	0.133	0.13	1	Fbxo31	Cortex
0.0228784	-1.17244	0.015	0.038	1	Paqr6	Cortex
0.0229058	0.108058	0.362	0.311	1	Stx1b	Cortex
0.0230115	0.258237	0.555	0.477	1	Uqcc2	Cortex
0.023175	0.105083	0.427	0.368	1	Cycs	Cortex
0.0231772	-1.11519	0.026	0.055	1	Gpr101	Cortex
0.0232038	1.33852	0.04	0.015	1	Npas2	Cortex
0.0232227	-0.693897	0.063	0.092	1	Vps35l	Cortex
0.0232262	-0.115968	0.257	0.246	1	Ewsr1	Cortex
0.02324	0.820676	0.092	0.055	1	Ccdc148	Cortex
0.0233208	0.383612	0.074	0.05	1	Sec14l2	Cortex
0.0233378	1.37505	0.045	0.025	1	Col9a3	Cortex
0.023355	-0.306144	0.2	0.212	1	Kcnj10	Cortex
0.0233941	1.69216	0.026	0.006	1	Prss23	Cortex
0.0233941	1.69216	0.026	0.006	1	Rnf213	Cortex
0.0234321	-1.31683	0.017	0.042	1	Cad	Cortex
0.0234908	0.810146	0.085	0.046	1	Ulk1	Cortex
0.0235007	0.28242	0.44	0.363	1	Elavl3	Cortex
0.0235337	0.611834	0.157	0.105	1	Pgls	Cortex
0.0235665	0.29413	0.027	0.017	1	Cd53	Cortex
0.0235665	0.29413	0.027	0.017	1	Rpp25	Cortex
0.0237482	-0.269522	0.293	0.307	1	Psma6	Cortex
0.0238233	-0.459432	0.071	0.078	1	Tmem189	Cortex
0.0239339	1.37805	0.039	0.015	1	Ltc4s	Cortex
0.0239728	-0.382215	0.224	0.263	1	Mat2a	Cortex
0.0240002	0.181682	0.371	0.307	1	Hbb-bs	Cortex
0.0240004	1.2466	0.044	0.017	1	Anxa11	Cortex
0.0240354	-1.00649	0.034	0.067	1	Dgkq	Cortex
0.0240742	-0.667902	0.063	0.088	1	Tmem131	Cortex
0.0240964	-0.758644	0.066	0.105	1	Anapc2	Cortex
0.0241306	-0.590392	0.059	0.076	1	Zcchc7	Cortex
0.0241941	-0.134197	0.313	0.3	1	Epb41l1	Cortex
0.0243513	-0.90179	0.02	0.042	1	Lig1	Cortex
0.0243648	-0.8314	0.054	0.088	1	Psd2	Cortex
0.0244567	-1.2675	0.019	0.044	1	Dimt1	Cortex
0.0244567	-1.2675	0.019	0.044	1	Trim66	Cortex
0.0244929	0.38954	0.295	0.227	1	Schip1	Cortex
0.0244988	-0.262035	0.05	0.046	1	Fryl	Cortex
0.0246224	0.269883	0.472	0.395	1	Prkcb	Cortex
0.0246413	-0.412571	0.233	0.298	1	Sdf4	Cortex
0.024644	-0.405136	0.211	0.248	1	Usp34	Cortex
0.0246543	0.828524	0.085	0.046	1	Emsy	Cortex
0.0248029	-0.359332	0.094	0.101	1	Tln2	Cortex
0.0248392	1.1686	0.026	0.008	1	Anxa2	Cortex
0.0248933	-1.13952	0.024	0.053	1	Slc7a3	Cortex
0.0249625	-0.62495	0.067	0.09	1	Stx5a	Cortex
0.0250452	-0.383941	0.099	0.113	1	Tlk2	Cortex
0.0250831	-0.184072	0.136	0.132	1	Washc2	Cortex
0.0250853	-0.157171	0.346	0.345	1	Rbx1	Cortex
0.0251898	-0.538041	0.118	0.172	1	Adcyap1r1	Cortex
0.02521	0.534728	0.126	0.082	1	Cdc42bpb	Cortex
0.0252191	1.28408	0.043	0.017	1	Zfp12	Cortex
0.0252408	-1.12686	0.025	0.053	1	Slc35g2	Cortex
0.0252408	-1.12686	0.025	0.053	1	Rdh13	Cortex
0.0252861	1.08287	0.055	0.025	1	2810403D21Rik	Cortex
0.0252971	-1.36192	0.008	0.025	1	Gm50431	Cortex
0.0253292	-0.239058	0.528	0.578	1	Chchd10	Cortex
0.02535	-0.101357	0.789	0.849	1	Ywhah	Cortex
0.0253607	-0.797453	0.05	0.082	1	Smg6	Cortex
0.0253779	-1.03071	0.03	0.061	1	Ino80c	Cortex
0.0254719	-0.8314	0.053	0.09	1	Pop7	Cortex
0.0255223	-1.24644	0.012	0.032	1	Smad9	Cortex
0.0255519	0.284077	0.158	0.113	1	Rprml	Cortex
0.0255626	1.04307	0.058	0.029	1	Ephx2	Cortex
0.0255943	0.216428	0.191	0.149	1	Add2	Cortex
0.02562	-0.242033	0.164	0.164	1	Ddt	Cortex
0.0256207	-0.195973	0.165	0.164	1	Hdac5	Cortex
0.0256243	-0.356621	0.183	0.206	1	Galnt16	Cortex
0.0257047	-1.9689	0.005	0.021	1	Cacng8	Cortex
0.0257047	-1.9689	0.005	0.021	1	Tnnc1	Cortex
0.0257047	-1.9689	0.005	0.021	1	Tmem241	Cortex
0.0257047	-1.9689	0.005	0.021	1	Tmtc2	Cortex
0.0257379	-0.877204	0.034	0.065	1	Csmd3	Cortex
0.0257417	-0.973419	0.033	0.061	1	Pnma3	Cortex
0.0257437	-0.494365	0.1	0.12	1	Tmeff2	Cortex
0.0257634	-0.181359	0.77	0.824	1	Atp5a1	Cortex
0.025779	-0.199507	0.679	0.723	1	Prnp	Cortex
0.0257917	-0.730314	0.1	0.149	1	Tac1	Cortex
0.0258813	0.318842	0.378	0.305	1	Mrps33	Cortex
0.0259059	0.298367	0.189	0.141	1	Laptm4b	Cortex
0.0259158	0.171875	0.693	0.62	1	Celf4	Cortex
0.0259183	-0.199132	0.1	0.099	1	Gpc1	Cortex
0.0259216	0.523695	0.113	0.071	1	Ddx42	Cortex
0.0259408	0.753562	0.017	0.006	1	Bco2	Cortex
0.0260729	-1.37889	0.014	0.038	1	Gm12258	Cortex
0.0260882	-0.430862	0.164	0.197	1	Txndc15	Cortex
0.0261213	-0.181458	0.201	0.202	1	Nudcd3	Cortex
0.0261855	0.586211	0.181	0.126	1	Arid4b	Cortex
0.0262427	0.268135	0.231	0.179	1	Bsn	Cortex
0.026258	0.526647	0.175	0.12	1	Ncan	Cortex
0.026297	1.20422	0.046	0.019	1	Zfp367	Cortex
0.0263425	-1.29083	0.018	0.042	1	Grid2	Cortex
0.0263446	0.372657	0.354	0.288	1	Ssb	Cortex
0.0263555	-0.200368	0.179	0.176	1	Gars	Cortex
0.0264284	0.478284	0.171	0.118	1	Fermt2	Cortex
0.026436	-0.588544	0.079	0.105	1	P4htm	Cortex
0.0265285	-0.905401	0.04	0.065	1	Daam2	Cortex
0.026534	0.215905	0.128	0.145	1	Penk	Cortex
0.0265465	0.79309	0.081	0.044	1	Cd302	Cortex
0.0265838	-0.133963	0.283	0.271	1	Nfe2l1	Cortex
0.026627	-0.696049	0.07	0.113	1	Sf3b4	Cortex
0.0266444	0.926029	0.076	0.04	1	Rbm34	Cortex
0.0266673	-0.862427	0.05	0.076	1	Col25a1	Cortex
0.0266673	-0.457722	0.155	0.191	1	Fto	Cortex
0.0266688	0.430341	0.213	0.153	1	Wdr13	Cortex
0.0267268	0.524475	0.196	0.149	1	Sfpq	Cortex
0.0267329	0.442775	0.112	0.074	1	Rhobtb2	Cortex
0.0268357	0.212994	0.255	0.204	1	Cdk14	Cortex
0.026859	0.163401	0.268	0.221	1	Tbcb	Cortex
0.0269657	0.574592	0.061	0.036	1	Rin2	Cortex
0.0269781	0.768992	0.1	0.059	1	Gtf3c2	Cortex
0.0269833	1.33852	0.039	0.015	1	Tatdn2	Cortex
0.0269876	-0.964667	0.034	0.067	1	Eps15l1	Cortex
0.0270428	0.695145	0.124	0.08	1	Nagk	Cortex
0.0270548	0.535382	0.149	0.099	1	Nudt21	Cortex
0.027151	0.63018	0.156	0.105	1	Satb1	Cortex
0.0272672	-0.501252	0.046	0.071	1	Fam98c	Cortex
0.0272775	-1.41636	0.013	0.036	1	Col11a1	Cortex
0.0272775	-1.41636	0.013	0.036	1	Gm50240	Cortex
0.0273335	-0.735185	0.031	0.057	1	Spats2l	Cortex
0.0273662	1.83156	0.021	0.004	1	Slc17a9	Cortex
0.027367	-1.03303	0.021	0.046	1	Rassf5	Cortex
0.0274863	-0.712756	0.079	0.116	1	2310061I04Rik	Cortex
0.0276121	-0.344572	0.205	0.233	1	Peg13	Cortex
0.0276686	-0.438058	0.175	0.212	1	Bnip3	Cortex
0.0277034	-0.203369	0.125	0.122	1	Wipf2	Cortex
0.0277496	-0.782491	0.034	0.05	1	Cpeb3	Cortex
0.0277605	0.490528	0.21	0.151	1	Slc39a10	Cortex
0.0277996	2.07549	0.017	0.002	1	Emcn	Cortex
0.0278287	0.284077	0.148	0.107	1	Tmem183a	Cortex
0.0279274	0.118659	0.497	0.435	1	Eif4g2	Cortex
0.0279974	-0.383941	0.097	0.107	1	Mcf2l	Cortex
0.0280033	-1.8314	0.006	0.023	1	Gm46430	Cortex
0.0280033	-1.8314	0.006	0.023	1	Th	Cortex
0.0280108	-0.236915	0.216	0.225	1	Chd4	Cortex
0.0280287	-0.41341	0.164	0.187	1	Fbxo9	Cortex
0.028066	0.223462	0.248	0.195	1	Txn2	Cortex
0.0281062	0.14588	0.072	0.057	1	Dnmt1	Cortex
0.0282253	-0.517901	0.136	0.183	1	Akap8l	Cortex
0.028248	0.797956	0.099	0.059	1	Fcf1	Cortex
0.0282577	-0.665814	0.087	0.128	1	Nipal3	Cortex
0.0282683	-0.240895	0.473	0.511	1	Pfn2	Cortex
0.0282823	0.282999	0.224	0.172	1	Spred1	Cortex
0.0283311	1.2466	0.043	0.017	1	Clic1	Cortex
0.0283425	0.124519	0.371	0.315	1	Ndufa8	Cortex
0.0283602	0.388045	0.166	0.118	1	Egln2	Cortex
0.0283754	0.160088	0.176	0.141	1	Mef2a	Cortex
0.0283874	-0.189294	0.111	0.107	1	Lgalsl	Cortex
0.0284735	1.03367	0.058	0.027	1	Mcoln1	Cortex
0.0285166	-0.733553	0.067	0.107	1	Gria4	Cortex
0.0285689	0.753562	0.1	0.059	1	Zfp281	Cortex
0.0286628	0.181091	0.227	0.181	1	Tmem151a	Cortex
0.0287061	0.147435	0.201	0.162	1	Ypel5	Cortex
0.0287318	-0.138378	0.103	0.097	1	Chchd3	Cortex
0.0288737	1.44871	0.034	0.013	1	Lhfpl2	Cortex
0.0289108	0.812456	0.026	0.011	1	Cd84	Cortex
0.0289224	0.597443	0.081	0.05	1	Rpp14	Cortex
0.0289561	-0.722466	0.061	0.09	1	Ap3s2	Cortex
0.0289837	-0.130532	0.372	0.366	1	Eif3f	Cortex
0.0289945	0.284077	0.176	0.132	1	Ap3s1	Cortex
0.0290841	-0.398441	0.107	0.151	1	Trank1	Cortex
0.0291572	-0.642367	0.065	0.092	1	Ciao2b	Cortex
0.0292862	-1.72449	0.007	0.025	1	Zfp143	Cortex
0.0292862	-1.72449	0.007	0.025	1	Tmem268	Cortex
0.0292862	-1.72449	0.007	0.025	1	Gm4631	Cortex
0.0292862	-1.72449	0.007	0.025	1	Epb41l4a	Cortex
0.0292998	-0.728307	0.06	0.101	1	Pafah1b3	Cortex
0.0293186	-0.219286	0.269	0.273	1	Rhob	Cortex
0.0293767	0.787509	0.094	0.055	1	Gtdc1	Cortex
0.02938	-0.504419	0.145	0.191	1	Hacd3	Cortex
0.0293801	-0.562584	0.098	0.147	1	Uba5	Cortex
0.0293991	1.49053	0.032	0.011	1	Cmtm3	Cortex
0.0294451	0.850424	0.083	0.048	1	Mir9-3hg	Cortex
0.0294566	-0.77987	0.06	0.09	1	Stambp	Cortex
0.0294572	1.60156	0.028	0.008	1	Gbp7	Cortex
0.0294572	1.60156	0.028	0.008	1	Tmem98	Cortex
0.0295943	0.879093	0.078	0.042	1	Insyn1	Cortex
0.0296881	0.175519	0.772	0.748	1	Atp5j2	Cortex
0.029798	-1.17535	0.028	0.055	1	Gls2	Cortex
0.0299116	-0.459432	0.142	0.176	1	Cdipt	Cortex
0.0299385	-0.501832	0.14	0.176	1	Endod1	Cortex
0.0299717	0.790088	0.11	0.067	1	Tshz1	Cortex
0.0300174	-0.647954	0.072	0.099	1	Ipo4	Cortex
0.0300315	0.215905	0.128	0.095	1	Extl3	Cortex
0.0300692	-0.406095	0.1	0.113	1	Naa60	Cortex
0.030106	-0.70941	0.04	0.069	1	Haus2	Cortex
0.0301203	0.345477	0.059	0.04	1	Rasgef1b	Cortex
0.0301217	1.20102	0.047	0.021	1	Tmem62	Cortex
0.0301843	-0.956931	0.037	0.067	1	Sema4a	Cortex
0.0302234	1.0166	0.058	0.029	1	Gpr34	Cortex
0.030306	-0.740253	0.05	0.086	1	Tpst1	Cortex
0.0303511	-1.34597	0.015	0.038	1	Rhbdl3	Cortex
0.0303795	-0.119381	0.172	0.162	1	Fbxo2	Cortex
0.0305591	-0.496416	0.118	0.145	1	Kctd2	Cortex
0.0307041	-0.411686	0.099	0.107	1	Gng11	Cortex
0.0307443	0.192251	0.412	0.345	1	Sdhb	Cortex
0.0309231	-0.342901	0.106	0.118	1	Ppa2	Cortex
0.0309987	-0.370427	0.287	0.313	1	Qdpr	Cortex
0.0310984	-0.892801	0.05	0.084	1	Glt8d1	Cortex
0.0311723	0.154189	0.713	0.643	1	Map2	Cortex
0.0311877	1.28408	0.04	0.017	1	St3gal1	Cortex
0.0312424	0.295357	0.29	0.227	1	Hspa4	Cortex
0.0312602	-0.774817	0.055	0.095	1	Gabrg1	Cortex
0.0314647	-0.586288	0.122	0.17	1	Slc38a2	Cortex
0.0314999	0.344449	0.181	0.132	1	Kif1bp	Cortex
0.0315088	-0.416363	0.209	0.265	1	Vps41	Cortex
0.031557	0.459501	0.119	0.078	1	Limd2	Cortex
0.0315958	-0.300886	0.06	0.065	1	Ddx47	Cortex
0.031634	-0.724485	0.063	0.088	1	Ube2g1	Cortex
0.0316448	1.36124	0.035	0.013	1	Tmem243	Cortex
0.0317364	-0.246438	0.097	0.097	1	Rrp7a	Cortex
0.0317419	0.215668	0.344	0.279	1	Strbp	Cortex
0.0318222	0.934134	0.077	0.048	1	Vamp8	Cortex
0.0319069	-0.449153	0.124	0.151	1	Lysmd2	Cortex
0.032146	-0.8314	0.046	0.082	1	Atp11b	Cortex
0.0322482	1.54711	0.028	0.008	1	Alox5ap	Cortex
0.0322745	1.62803	0.025	0.006	1	Trp53rkb	Cortex
0.0322745	1.62803	0.025	0.006	1	Immp2l	Cortex
0.0322745	1.62803	0.025	0.006	1	1700088E04Rik	Cortex
0.0322745	1.62803	0.025	0.006	1	Col8a2	Cortex
0.0323143	-0.515899	0.103	0.151	1	2310022B05Rik	Cortex
0.0323464	-0.137827	0.14	0.134	1	Cdk9	Cortex
0.0323654	-0.262035	0.146	0.151	1	Map6	Cortex
0.0324188	-0.46883	0.068	0.076	1	Crebl2	Cortex
0.0324694	1.44162	0.032	0.011	1	Col6a1	Cortex
0.0325046	0.362868	0.241	0.181	1	H2afj	Cortex
0.0325816	-0.628309	0.099	0.141	1	Fbxo3	Cortex
0.0326465	-1.11519	0.025	0.053	1	Slc9a8	Cortex
0.0326757	-0.679397	0.044	0.074	1	Zfpl1	Cortex
0.0327055	0.472753	0.124	0.082	1	Arih1	Cortex
0.0327179	-0.165584	0.21	0.208	1	Nell2	Cortex
0.0327563	-0.31224	0.22	0.242	1	Scn2b	Cortex
0.0327652	-0.288607	0.325	0.355	1	Mff	Cortex
0.0328195	-0.58258	0.104	0.137	1	Lrrn2	Cortex
0.0328715	0.714034	0.112	0.071	1	Tenm4	Cortex
0.0329229	0.869039	0.08	0.048	1	Etfrf1	Cortex
0.0329382	1.25606	0.039	0.015	1	Cwc25	Cortex
0.0329972	-0.251207	0.159	0.166	1	Gm16286	Cortex
0.033063	0.753562	0.076	0.042	1	Terf2	Cortex
0.0330877	-0.229101	0.273	0.282	1	Abat	Cortex
0.0331028	-0.223168	0.13	0.128	1	Trio	Cortex
0.0331123	-0.70134	0.054	0.092	1	Bet1l	Cortex
0.0331226	0.23273	0.102	0.076	1	Raph1	Cortex
0.0331659	0.280658	0.27	0.212	1	Dlgap4	Cortex
0.0331893	-0.874469	0.037	0.059	1	Gm42517	Cortex
0.033251	-0.331135	0.359	0.414	1	Nsg1	Cortex
0.0332885	-0.287661	0.207	0.227	1	Ranbp1	Cortex
0.0333731	1.00149	0.06	0.032	1	Fars2	Cortex
0.0333813	0.297184	0.414	0.342	1	Atp6ap2	Cortex
0.0334432	0.381593	0.156	0.111	1	Ubr5	Cortex
0.0335374	1.1686	0.045	0.019	1	Rrp12	Cortex
0.0335574	-0.568366	0.041	0.053	1	Taz	Cortex
0.0336015	-0.582373	0.09	0.116	1	Klhl7	Cortex
0.0336641	-0.374543	0.146	0.168	1	Tsg101	Cortex
0.0339212	0.134097	0.544	0.477	1	Atp6v1b2	Cortex
0.0339654	-0.372861	0.194	0.223	1	Snrnp70	Cortex
0.0339686	1.1686	0.034	0.013	1	Syngr2	Cortex
0.0339962	-0.255051	0.17	0.176	1	Pnn	Cortex
0.0340001	0.150566	0.491	0.42	1	Eif2s2	Cortex
0.0341244	-1.07241	0.025	0.048	1	Ece2	Cortex
0.0343075	0.271285	0.43	0.357	1	Pcbp2	Cortex
0.0343578	-0.8314	0.04	0.074	1	Zfp740	Cortex
0.034431	-0.132909	0.608	0.603	1	Rpl36a	Cortex
0.0345438	0.102753	0.478	0.418	1	Prdx2	Cortex
0.0346996	-0.568366	0.073	0.097	1	Enoph1	Cortex
0.0347251	0.869039	0.065	0.04	1	Slc25a19	Cortex
0.0347821	-0.529745	0.055	0.086	1	Cc2d1a	Cortex
0.0348215	-0.276063	0.237	0.256	1	Cacna2d1	Cortex
0.0349532	0.753562	0.096	0.057	1	Plxnd1	Cortex
0.0350649	-0.964667	0.034	0.065	1	Kifc3	Cortex
0.0350734	0.753562	0.031	0.015	1	Lcp1	Cortex
0.035108	1.07549	0.051	0.023	1	Kcnh1	Cortex
0.0351201	-0.292374	0.169	0.183	1	Sdc3	Cortex
0.0351315	-0.522648	0.116	0.149	1	Sacm1l	Cortex
0.0351645	0.774321	0.064	0.046	1	Igfbp7	Cortex
0.0351911	-0.31101	0.145	0.158	1	Dctn4	Cortex
0.0351919	-0.635003	0.063	0.086	1	Mbtps1	Cortex
0.0352057	-1.18504	0.02	0.044	1	Zfhx4	Cortex
0.0353116	0.122332	0.447	0.384	1	Micos10	Cortex
0.0354019	-0.743938	0.053	0.09	1	Isyna1	Cortex
0.0355362	0.96378	0.063	0.034	1	Narf	Cortex
0.035744	-1.07241	0.025	0.053	1	Tbc1d16	Cortex
0.0357722	-0.675281	0.043	0.071	1	Cers5	Cortex
0.0357928	0.347242	0.241	0.183	1	Dazap2	Cortex
0.035829	0.122796	0.236	0.195	1	Gsk3a	Cortex
0.0358456	0.796631	0.077	0.042	1	Spg21	Cortex
0.035849	0.123861	0.231	0.189	1	Id4	Cortex
0.0358863	-0.395703	0.21	0.246	1	Tusc3	Cortex
0.0359039	-0.358416	0.241	0.282	1	Psmb3	Cortex
0.0359383	-0.330502	0.159	0.179	1	Ccdc47	Cortex
0.035972	-1.07933	0.017	0.038	1	Zfp319	Cortex
0.0359918	-0.369496	0.083	0.095	1	Scamp3	Cortex
0.0360031	0.387768	0.281	0.218	1	Naa38	Cortex
0.0360059	-0.345974	0.065	0.069	1	Zmym4	Cortex
0.0360066	-0.172437	0.098	0.092	1	Magi1	Cortex
0.0360308	-0.721217	0.071	0.105	1	Cdkn2aipnl	Cortex
0.0360426	0.314678	0.137	0.099	1	Cebpzos	Cortex
0.0360546	0.419143	0.192	0.139	1	Reps2	Cortex
0.0360845	-0.646976	0.025	0.044	1	Cul7	Cortex
0.0361292	-0.382321	0.236	0.29	1	Iscu	Cortex
0.0362223	-0.583473	0.04	0.065	1	Gpr107	Cortex
0.0362451	-0.968904	0.043	0.069	1	Rgs3	Cortex
0.0362593	0.421366	0.116	0.078	1	Pgs1	Cortex
0.0362648	0.404667	0.209	0.153	1	Tmed7	Cortex
0.0363912	-0.401716	0.072	0.08	1	Grk6	Cortex
0.0364065	0.485457	0.143	0.097	1	Lhx2	Cortex
0.036447	0.476722	0.194	0.139	1	Plaat3	Cortex
0.0364686	0.920672	0.068	0.036	1	Ninj1	Cortex
0.036506	-0.918863	0.035	0.067	1	Hirip3	Cortex
[truncated: 69,757 more rows]
