# Supplementary material for: Gpnmb defines a phagocytic state of microglia linked to cell death in prion disease mouse model
Source: Nat Commun. 2026 May 12;17:6138. doi: 10.1038/s41467-026-73003-5 (PMC13365222; doi:10.1038/s41467-026-73003-5)
Supplement: Supplementary file 4 — Supplementary Data 2 [file 41467_2026_73003_MOESM4_ESM.xlsx]

## Sheet: Sheet1
p_val	avg_log2FC	pct.1	pct.2	p_val_adj	gene	region
5.10263e-59	2.03895	0.763	0.403	8.93878e-55	Mt2	Amygdala
1.19089e-54	2.89765	0.501	0.078	2.0862e-50	Gfap	Amygdala
8.16289e-48	3.53274	0.573	0.164	1.42998e-43	Ttr	Amygdala
1.40139e-32	0.895039	0.946	0.902	2.45496e-28	Mt1	Amygdala
1.24211e-21	3.07382	0.215	0.03	2.17593e-17	C4b	Amygdala
8.67044e-17	1.74827	0.298	0.091	1.51889e-12	Snhg9	Amygdala
1.04883e-16	2.74169	0.179	0.027	1.83734e-12	Cdkn1a	Amygdala
1.49936e-16	3.32888	0.145	0.014	2.62659e-12	Serpina3n	Amygdala
2.23084e-16	1.75166	0.396	0.178	3.90798e-12	Apod	Amygdala
2.80131e-16	0.389167	0.996	0.949	4.90734e-12	Malat1	Amygdala
4.13207e-16	0.781825	0.743	0.506	7.23856e-12	Cplx2	Amygdala
3.55934e-14	5.57281	0.076	0	6.23526e-10	Socs3	Amygdala
5.13551e-14	1.76806	0.306	0.13	8.99639e-10	Ppp1r1b	Amygdala
9.07056e-14	1.3862	0.309	0.115	1.58898e-09	Ctss	Amygdala
2.19601e-13	1.1314	0.416	0.203	3.84697e-09	Caln1	Amygdala
3.09737e-13	1.6317	0.271	0.095	5.42597e-09	C1qb	Amygdala
3.1231e-13	1.49946	0.268	0.091	5.47104e-09	C1qc	Amygdala
5.60498e-13	1.02866	0.416	0.201	9.8188e-09	Rhob	Amygdala
3.39271e-12	0.591181	0.861	0.741	5.94335e-08	Clu	Amygdala
3.83321e-12	0.468	0.969	0.926	6.71503e-08	Apoe	Amygdala
4.15494e-12	1.66823	0.237	0.078	7.27862e-08	Sgk1	Amygdala
6.56116e-12	0.924168	0.461	0.249	1.14938e-07	Ppp1r2	Amygdala
7.10458e-12	1.28523	0.289	0.113	1.24458e-07	Gm26917	Amygdala
9.13438e-12	0.969373	0.517	0.332	1.60016e-07	Grin2b	Amygdala
4.86738e-11	4.27735	0.078	0.003	8.52668e-07	Trh	Amygdala
7.20098e-11	1.54515	0.342	0.255	1.26147e-06	Penk	Amygdala
1.41309e-10	0.837639	0.557	0.369	2.47546e-06	Ctsd	Amygdala
1.92764e-10	1.37412	0.268	0.11	3.37683e-06	Cdh13	Amygdala
3.3064e-10	1.06281	0.306	0.139	5.79215e-06	Rbbp6	Amygdala
3.4284e-10	0.326236	0.987	0.961	6.00586e-06	Actb	Amygdala
5.22457e-10	1.15386	0.282	0.122	9.1524e-06	Pde4b	Amygdala
5.60766e-10	1.77839	0.183	0.056	9.8235e-06	Rbm22	Amygdala
6.42188e-10	0.899773	0.452	0.264	1.12498e-05	Klf9	Amygdala
7.85134e-10	1.28607	0.286	0.135	1.3754e-05	Auts2	Amygdala
1.15079e-09	2.62528	0.107	0.017	2.01595e-05	Car12	Amygdala
1.37979e-09	1.31269	0.248	0.1	2.41712e-05	Neto1	Amygdala
2.06829e-09	0.847668	0.358	0.184	3.62323e-05	B2m	Amygdala
2.58459e-09	0.987846	0.213	0.09	4.52768e-05	Scaf11	Amygdala
3.35802e-09	0.568893	0.691	0.508	5.88257e-05	Ptms	Amygdala
4.0009e-09	4.21024	0.06	0.002	7.00877e-05	Osmr	Amygdala
5.33403e-09	0.819901	0.438	0.257	9.34416e-05	Kcnq2	Amygdala
7.02012e-09	1.02632	0.235	0.102	0.000122979	Fgfr3	Amygdala
8.97384e-09	0.98142	0.369	0.218	0.000157204	Nfib	Amygdala
1.12085e-08	0.752572	0.421	0.244	0.000196351	Pcnp	Amygdala
1.25762e-08	1.16052	0.289	0.14	0.000220309	Cirbp	Amygdala
1.36607e-08	2.95308	0.083	0.01	0.000239309	Cebpd	Amygdala
1.68509e-08	0.524207	0.841	0.785	0.000295194	Lrrc17	Amygdala
2.05076e-08	1.15134	0.293	0.147	0.000359253	Cpne7	Amygdala
3.31214e-08	0.807274	0.405	0.235	0.00058022	2010300C02Rik	Amygdala
4.23481e-08	1.23449	0.213	0.086	0.000741854	Grn	Amygdala
5.65687e-08	2.08569	0.119	0.03	0.000990971	Gm5914	Amygdala
6.49238e-08	1.13407	0.172	0.068	0.00113734	Gna13	Amygdala
8.0527e-08	2.58509	0.096	0.02	0.00141067	Ccn1	Amygdala
8.35138e-08	1.9636	0.121	0.03	0.00146299	Usf1	Amygdala
9.16755e-08	0.617983	0.503	0.328	0.00160597	Ptk2b	Amygdala
9.23624e-08	0.984113	0.322	0.193	0.001618	Erc2	Amygdala
9.37482e-08	2.01432	0.114	0.027	0.00164228	Lpl	Amygdala
1.07751e-07	1.43605	0.183	0.069	0.00188757	Fam110b	Amygdala
1.40239e-07	1.28637	0.204	0.083	0.00245671	Nectin1	Amygdala
1.42628e-07	-0.17561	0.745	0.675	0.00249857	Atp5l	Amygdala
1.57102e-07	0.980312	0.329	0.184	0.00275211	Sowaha	Amygdala
1.60259e-07	-0.442839	0.828	0.865	0.00280742	Kif5a	Amygdala
1.61331e-07	0.574738	0.515	0.342	0.00282619	Sparc	Amygdala
1.63957e-07	1.28987	0.228	0.105	0.00287221	Pcp4l1	Amygdala
1.77348e-07	1.00658	0.291	0.149	0.00310678	Ankrd11	Amygdala
1.79331e-07	2.0376	0.114	0.03	0.00314152	Lgals3bp	Amygdala
1.88334e-07	0.422394	0.754	0.596	0.00329924	Ddx5	Amygdala
1.96994e-07	0.286762	0.966	0.91	0.00345094	Hsp90ab1	Amygdala
2.25127e-07	1.02603	0.253	0.12	0.00394378	C1qa	Amygdala
2.96196e-07	1.38271	0.141	0.047	0.00518876	H2-D1	Amygdala
3.04875e-07	0.542706	0.459	0.298	0.0053408	Fus	Amygdala
3.08999e-07	0.926445	0.3	0.157	0.00541304	Necab2	Amygdala
3.20243e-07	0.812759	0.353	0.201	0.00561002	Sumo3	Amygdala
3.37853e-07	0.962311	0.306	0.164	0.00591851	Meis2	Amygdala
3.54299e-07	1.18579	0.228	0.105	0.00620661	Arid1a	Amygdala
3.60573e-07	2.60452	0.049	0.005	0.00631652	Apoc1	Amygdala
3.72721e-07	0.801145	0.383	0.228	0.00652933	Htra1	Amygdala
3.73066e-07	0.461511	0.403	0.257	0.00653537	Atp1b2	Amygdala
3.73849e-07	0.324881	0.342	0.232	0.00654909	Srcin1	Amygdala
3.79303e-07	0.702091	0.485	0.33	0.00664462	Chd3	Amygdala
4.00748e-07	0.810831	0.34	0.191	0.00702029	Hexb	Amygdala
4.49286e-07	1.12074	0.244	0.118	0.00787059	Ccar1	Amygdala
4.76279e-07	1.00235	0.277	0.142	0.00834346	Cd63	Amygdala
4.96258e-07	-0.292612	0.734	0.716	0.00869344	Cox7a2	Amygdala
5.31838e-07	1.37117	0.172	0.066	0.00931673	Pde10a	Amygdala
5.41383e-07	-0.255126	0.573	0.547	0.00948396	Rpl36a	Amygdala
5.53026e-07	0.878617	0.192	0.093	0.0096879	Ppil4	Amygdala
5.55494e-07	0.549924	0.459	0.299	0.00973114	Srsf5	Amygdala
5.78909e-07	1.95747	0.096	0.022	0.0101413	Sbno2	Amygdala
6.50147e-07	0.445289	0.74	0.587	0.0113893	Ncdn	Amygdala
6.83607e-07	0.604042	0.638	0.486	0.0119754	Nnat	Amygdala
7.02982e-07	1.15496	0.195	0.083	0.0123148	Sash1	Amygdala
7.55741e-07	-0.3318	0.886	0.895	0.0132391	Cox7c	Amygdala
7.89795e-07	0.96384	0.291	0.157	0.0138356	Mtdh	Amygdala
8.12986e-07	1.9334	0.107	0.029	0.0142419	Isoc1	Amygdala
8.50726e-07	2.19138	0.081	0.015	0.014903	Lyz2	Amygdala
8.5163e-07	1.04877	0.257	0.13	0.0149188	Ap1s2	Amygdala
8.93892e-07	0.584213	0.447	0.289	0.0156592	Sf3b2	Amygdala
9.12995e-07	0.379037	0.617	0.455	0.0159938	Mapk1	Amygdala
9.6352e-07	0.398779	0.557	0.398	0.0168789	Gda	Amygdala
1.11215e-06	2.51836	0.076	0.014	0.0194827	Adamts1	Amygdala
1.26917e-06	1.28259	0.186	0.078	0.0222332	Hspa2	Amygdala
1.32078e-06	3.7952	0.045	0.002	0.0231374	Rhoj	Amygdala
1.32879e-06	0.998734	0.255	0.129	0.0232778	AY036118	Amygdala
1.35801e-06	-1.09831	0.128	0.247	0.0237896	Pantr1	Amygdala
1.51896e-06	-0.743958	0.273	0.365	0.0266091	1110008P14Rik	Amygdala
1.61982e-06	0.763473	0.378	0.234	0.0283761	Pbx1	Amygdala
1.81641e-06	-0.314616	0.729	0.717	0.0318198	Dynll1	Amygdala
1.92242e-06	0.530327	0.562	0.411	0.0336769	Rasgef1a	Amygdala
1.92299e-06	1.57281	0.136	0.047	0.0336869	Vim	Amygdala
1.95658e-06	-0.405885	0.718	0.805	0.0342753	Stmn1	Amygdala
1.97763e-06	-0.331353	0.676	0.679	0.0346441	Ndufb1-ps	Amygdala
2.02143e-06	-0.437603	0.644	0.728	0.0354114	Vsnl1	Amygdala
2.07965e-06	1.16003	0.221	0.107	0.0364313	Ifi27	Amygdala
2.14841e-06	1.09591	0.197	0.088	0.0376358	Erlec1	Amygdala
2.17021e-06	0.67177	0.421	0.271	0.0380178	Hnrnpa0	Amygdala
2.26166e-06	0.47564	0.51	0.354	0.0396198	Chst1	Amygdala
2.26778e-06	0.572254	0.521	0.367	0.039727	Srrm2	Amygdala
2.29121e-06	0.295549	0.463	0.333	0.0401373	Park7	Amygdala
2.34157e-06	1.10498	0.219	0.107	0.0410197	Jun	Amygdala
2.56331e-06	0.75379	0.336	0.196	0.0449041	Cacna1e	Amygdala
2.67052e-06	0.619695	0.521	0.376	0.0467822	Phactr1	Amygdala
2.69684e-06	2.13985	0.085	0.019	0.0472432	Pnpla2	Amygdala
2.74131e-06	0.963184	0.177	0.08	0.0480222	Neat1	Amygdala
2.75997e-06	0.817921	0.286	0.157	0.0483492	Psmd1	Amygdala
2.77675e-06	0.487939	0.447	0.299	0.0486431	Wdr6	Amygdala
2.81933e-06	1.13495	0.201	0.091	0.0493891	Dapk1	Amygdala
3.11075e-06	0.380163	0.781	0.641	0.0544942	Thra	Amygdala
3.21981e-06	-0.213289	0.676	0.64	0.0564046	Atp5j	Amygdala
3.45433e-06	0.773252	0.21	0.107	0.0605129	Tcf20	Amygdala
3.49133e-06	1.20619	0.181	0.078	0.0611612	Ilkap	Amygdala
3.5083e-06	0.822597	0.217	0.112	0.0614583	Nacc2	Amygdala
3.53055e-06	1.55746	0.318	0.217	0.0618482	Enpp2	Amygdala
3.76548e-06	0.817921	0.268	0.146	0.0659637	Ergic3	Amygdala
4.14635e-06	1.44728	0.134	0.047	0.0726357	Laptm5	Amygdala
4.4572e-06	0.842506	0.347	0.215	0.0780813	Nptx1	Amygdala
4.47122e-06	1.05893	0.204	0.108	0.0783267	Cnn3	Amygdala
4.58846e-06	0.399477	0.785	0.668	0.0803807	Dbi	Amygdala
4.65619e-06	-0.317196	0.875	0.897	0.0815671	Rpl35a	Amygdala
4.70328e-06	4.21024	0.029	0	0.082392	Calml4	Amygdala
4.72162e-06	0.749902	0.295	0.168	0.0827134	Celsr2	Amygdala
4.72502e-06	0.638597	0.459	0.318	0.0827729	Sez6	Amygdala
4.77373e-06	1.0836	0.21	0.1	0.0836262	Sdc4	Amygdala
4.99964e-06	0.987846	0.23	0.115	0.0875836	Nav1	Amygdala
5.09634e-06	0.873104	0.289	0.162	0.0892776	Lgmn	Amygdala
5.34156e-06	1.13121	0.208	0.102	0.0935735	Foxp1	Amygdala
5.36809e-06	1.83584	0.103	0.032	0.0940383	H2-K1	Amygdala
5.8403e-06	0.674429	0.36	0.222	0.10231	Tsc22d4	Amygdala
6.13283e-06	0.222446	0.966	0.968	0.107435	Cpe	Amygdala
6.14487e-06	-0.40227	0.635	0.638	0.107646	Cck	Amygdala
6.17471e-06	2.32042	0.072	0.014	0.108168	Fam76b	Amygdala
6.30913e-06	0.841572	0.311	0.186	0.110523	Wbp11	Amygdala
6.40851e-06	0.528414	0.523	0.372	0.112264	Rbm39	Amygdala
6.45549e-06	-0.274669	0.899	0.904	0.113087	Cox8a	Amygdala
6.49867e-06	1.04443	0.221	0.11	0.113844	S100a6	Amygdala
6.50181e-06	0.472231	0.485	0.337	0.113899	Ube2d3	Amygdala
6.53987e-06	0.566189	0.49	0.342	0.114565	Gm47283	Amygdala
7.05379e-06	1.35226	0.116	0.041	0.123568	Rgs8	Amygdala
7.34985e-06	1.05893	0.208	0.1	0.128755	Dyrk1a	Amygdala
7.64284e-06	0.972249	0.195	0.093	0.133887	Chmp1a	Amygdala
7.70514e-06	0.425967	0.268	0.176	0.134979	Eef1d	Amygdala
7.78348e-06	1.86231	0.094	0.025	0.136351	Col23a1	Amygdala
7.87668e-06	0.746028	0.277	0.157	0.137984	Pcdh9	Amygdala
8.20265e-06	0.86683	0.248	0.132	0.143694	Prpf40a	Amygdala
8.26889e-06	0.840289	0.273	0.151	0.144854	Cyb5r3	Amygdala
8.39515e-06	0.786726	0.353	0.245	0.147066	Wfs1	Amygdala
8.8332e-06	0.69593	0.268	0.151	0.15474	Ssr3	Amygdala
9.27623e-06	2.06585	0.081	0.019	0.162501	Brpf1	Amygdala
9.75553e-06	0.451246	0.36	0.239	0.170897	Ube2k	Amygdala
9.90459e-06	2.6759	0.058	0.008	0.173509	Syndig1l	Amygdala
9.92433e-06	0.510055	0.597	0.453	0.173854	Map1a	Amygdala
9.93626e-06	0.875254	0.282	0.161	0.174063	Rbfox1	Amygdala
1.00247e-05	0.810308	0.253	0.137	0.175613	Impad1	Amygdala
1.00292e-05	-0.317322	0.899	0.934	0.175692	Nrgn	Amygdala
1.00809e-05	1.42673	0.128	0.046	0.176597	Spg21	Amygdala
1.04899e-05	0.481357	0.336	0.218	0.183763	Rad23b	Amygdala
1.08486e-05	0.558365	0.492	0.345	0.190047	Prdx6	Amygdala
1.08619e-05	2.6759	0.058	0.008	0.190279	Col9a3	Amygdala
1.08858e-05	0.512182	0.425	0.284	0.190698	Snrpd2	Amygdala
1.11669e-05	0.578503	0.51	0.374	0.195622	Nrxn2	Amygdala
1.12355e-05	0.937921	0.26	0.146	0.196823	Ctsl	Amygdala
1.12646e-05	-0.56797	0.43	0.541	0.197333	Nrsn1	Amygdala
1.13473e-05	0.621352	0.479	0.345	0.198782	Plppr4	Amygdala
1.13662e-05	0.708229	0.322	0.193	0.199113	Srsf11	Amygdala
1.13838e-05	0.572808	0.208	0.118	0.199421	Bcl2l1	Amygdala
1.14007e-05	0.92442	0.177	0.083	0.199718	Ormdl3	Amygdala
1.23425e-05	0.813816	0.235	0.125	0.216216	Pdcd6	Amygdala
1.2795e-05	0.853798	0.293	0.195	0.224143	Crym	Amygdala
1.28522e-05	2.91746	0.054	0.007	0.225144	Ecrg4	Amygdala
1.28534e-05	0.696615	0.239	0.135	0.225165	U2af1	Amygdala
1.32562e-05	1.0113	0.181	0.083	0.232223	Id3	Amygdala
1.33049e-05	0.478548	0.483	0.338	0.233076	Smarca2	Amygdala
1.34369e-05	0.549404	0.515	0.371	0.235387	Cnbp	Amygdala
1.34783e-05	0.238262	0.982	0.98	0.236113	Meg3	Amygdala
1.34978e-05	1.47327	0.128	0.049	0.236454	Slit1	Amygdala
1.39542e-05	0.914384	0.145	0.068	0.24445	Rchy1	Amygdala
1.44831e-05	0.962971	0.233	0.122	0.253714	Sfxn1	Amygdala
1.4591e-05	0.461777	0.456	0.316	0.255604	Gabarap	Amygdala
1.46598e-05	0.729924	0.358	0.23	0.25681	Prrc2c	Amygdala
1.4759e-05	0.645997	0.36	0.227	0.258548	Ip6k1	Amygdala
1.55679e-05	1.38212	0.136	0.052	0.272718	Sap30bp	Amygdala
1.60566e-05	0.630294	0.289	0.173	0.28128	Chst2	Amygdala
1.62981e-05	0.531121	0.537	0.428	0.28551	Gria1	Amygdala
1.6725e-05	0.724811	0.235	0.13	0.292989	Arhgap21	Amygdala
1.70637e-05	-1.89257	0.022	0.088	0.298923	Cyp26b1	Amygdala
1.77926e-05	0.468101	0.369	0.247	0.311691	Zmynd11	Amygdala
1.78118e-05	1.47105	0.125	0.049	0.312028	Mctp1	Amygdala
1.87174e-05	0.606897	0.454	0.32	0.327892	Nucks1	Amygdala
1.9454e-05	1.53533	0.114	0.039	0.340795	Rbm34	Amygdala
1.96041e-05	-0.486871	0.51	0.602	0.343425	Tmsb10	Amygdala
1.96255e-05	0.488275	0.186	0.112	0.343799	Ajap1	Amygdala
2.00265e-05	0.355187	0.452	0.323	0.350824	Agap3	Amygdala
2.03217e-05	2.40288	0.06	0.01	0.355995	Kcnn3	Amygdala
2.10591e-05	1.09949	0.186	0.088	0.368913	Rtn2	Amygdala
2.20419e-05	0.325921	0.425	0.306	0.386129	Arhgef9	Amygdala
2.2097e-05	0.486948	0.213	0.127	0.387096	Trp53i11	Amygdala
2.2776e-05	0.770254	0.264	0.149	0.398989	Trio	Amygdala
2.29185e-05	-0.237521	0.96	0.937	0.401486	Rps8	Amygdala
2.32307e-05	0.915953	0.253	0.144	0.406956	Brd4	Amygdala
2.36942e-05	1.07779	0.188	0.09	0.415075	Fbxw2	Amygdala
2.37954e-05	2.51836	0.056	0.008	0.416848	Csrnp1	Amygdala
2.40801e-05	0.624056	0.367	0.235	0.421835	Oaz2	Amygdala
2.42652e-05	0.559927	0.405	0.269	0.425077	Tpm1	Amygdala
2.43823e-05	0.74392	0.251	0.14	0.427129	Wnk1	Amygdala
2.44513e-05	1.042	0.19	0.091	0.428338	Peli1	Amygdala
2.46485e-05	1.32345	0.112	0.041	0.431793	Stat3	Amygdala
2.49464e-05	0.924836	0.226	0.118	0.437011	Smpd3	Amygdala
2.49946e-05	1.29597	0.141	0.058	0.437855	Upf3a	Amygdala
2.55565e-05	1.21024	0.154	0.066	0.447698	Srebf1	Amygdala
2.56322e-05	0.817921	0.23	0.125	0.449025	Tnr	Amygdala
2.57393e-05	1.00192	0.206	0.103	0.450902	Per1	Amygdala
2.72611e-05	1.56515	0.101	0.032	0.47756	Dcaf15	Amygdala
2.81394e-05	0.442567	0.461	0.325	0.492946	Cbx6	Amygdala
2.83012e-05	1.76044	0.089	0.025	0.495781	Errfi1	Amygdala
2.89614e-05	0.322713	0.582	0.442	0.507345	Ddn	Amygdala
2.8987e-05	0.656437	0.43	0.308	0.507794	Baiap2	Amygdala
2.92331e-05	0.843456	0.242	0.132	0.512105	Eprs	Amygdala
3.07534e-05	0.904077	0.19	0.095	0.538738	Iqsec2	Amygdala
3.0895e-05	1.00379	0.183	0.088	0.541218	Flot2	Amygdala
3.09538e-05	1.40288	0.083	0.027	0.542249	Tspan4	Amygdala
3.15609e-05	0.80814	0.282	0.174	0.552884	Psmd3	Amygdala
3.18166e-05	1.21917	0.159	0.073	0.557363	Erbin	Amygdala
3.20858e-05	0.463118	0.479	0.34	0.56208	Tmx4	Amygdala
3.26056e-05	0.440036	0.425	0.294	0.571184	Ndufv1	Amygdala
3.27812e-05	1.77485	0.089	0.027	0.574261	Slc35e4	Amygdala
3.34849e-05	3.49035	0.036	0.002	0.586588	Flnc	Amygdala
3.35694e-05	1.05104	0.201	0.103	0.588069	Npc2	Amygdala
3.37503e-05	0.355988	0.633	0.492	0.591238	Kif1b	Amygdala
3.38838e-05	0.168949	0.982	0.992	0.593576	Eef1a1	Amygdala
3.39486e-05	0.827381	0.284	0.169	0.594712	Tmem106b	Amygdala
3.46483e-05	0.863857	0.233	0.125	0.606969	Bcr	Amygdala
3.56869e-05	1.15134	0.168	0.08	0.625162	Grk3	Amygdala
3.68488e-05	0.53615	0.383	0.254	0.645518	Macf1	Amygdala
3.78095e-05	0.973632	0.206	0.105	0.662347	Gnl3	Amygdala
3.81252e-05	0.774852	0.186	0.098	0.667877	Pon2	Amygdala
3.9766e-05	0.677058	0.365	0.242	0.696621	Pkia	Amygdala
4.02795e-05	1.67852	0.094	0.029	0.705617	Trem2	Amygdala
4.06161e-05	0.363174	0.409	0.291	0.711513	Ddx3x	Amygdala
4.08523e-05	2.35708	0.06	0.012	0.71565	Tnip2	Amygdala
4.18824e-05	0.25513	0.387	0.281	0.733695	Psmb6	Amygdala
4.19792e-05	0.317744	0.535	0.403	0.735392	Tatdn1	Amygdala
4.2553e-05	-0.257585	0.966	0.963	0.745444	Rpl37	Amygdala
4.26444e-05	2.15777	0.056	0.01	0.747045	C030006K11Rik	Amygdala
4.41134e-05	0.750807	0.28	0.164	0.772778	Esd	Amygdala
4.43726e-05	0.4715	0.562	0.426	0.77732	Ppp2ca	Amygdala
4.45862e-05	2.11338	0.069	0.017	0.78106	Lrrc10b	Amygdala
4.54811e-05	0.270689	0.602	0.469	0.796737	Ppp2r1a	Amygdala
4.56605e-05	0.843456	0.123	0.059	0.79988	Tmbim1	Amygdala
4.57383e-05	1.13985	0.163	0.074	0.801243	Btbd9	Amygdala
4.58192e-05	0.525643	0.51	0.384	0.802661	H3f3b	Amygdala
4.59392e-05	0.275399	0.917	0.858	0.804764	Ppp3ca	Amygdala
4.60683e-05	0.669822	0.3	0.183	0.807024	Trim35	Amygdala
4.74778e-05	1.13985	0.166	0.076	0.831716	Ralgds	Amygdala
4.87804e-05	3.06585	0.04	0.003	0.854535	Cd52	Amygdala
4.87804e-05	3.06585	0.04	0.003	0.854535	Zkscan17	Amygdala
5.05451e-05	0.851473	0.228	0.124	0.885449	Tmem158	Amygdala
5.13078e-05	0.821596	0.262	0.152	0.89881	Slc3a2	Amygdala
5.26517e-05	1.00987	0.195	0.098	0.922352	Kctd12	Amygdala
5.26982e-05	-0.345954	0.79	0.817	0.923167	Rpl9	Amygdala
5.2868e-05	0.18787	0.488	0.377	0.926141	Sez6l2	Amygdala
5.49495e-05	0.67207	0.338	0.215	0.962605	Pcdh17	Amygdala
5.50859e-05	0.383774	0.501	0.365	0.964995	Mtpn	Amygdala
5.74851e-05	0.657125	0.389	0.267	1	Rbm3	Amygdala
5.95741e-05	0.605512	0.291	0.179	1	Nop56	Amygdala
6.06155e-05	0.247429	0.324	0.235	1	Ptprd	Amygdala
6.17392e-05	0.302332	0.709	0.577	1	Sod1	Amygdala
6.20744e-05	0.418913	0.358	0.244	1	Hnrnpab	Amygdala
6.227e-05	1.18607	0.15	0.066	1	Lmo7	Amygdala
6.27657e-05	1.45947	0.11	0.041	1	Csad	Amygdala
6.29842e-05	0.667711	0.318	0.198	1	Metap2	Amygdala
6.32825e-05	0.601983	0.427	0.31	1	Map7d2	Amygdala
6.3843e-05	0.88831	0.233	0.129	1	Tcerg1	Amygdala
6.42684e-05	0.842583	0.246	0.14	1	Tm2d2	Amygdala
6.50023e-05	0.862315	0.251	0.144	1	Crebbp	Amygdala
6.5743e-05	0.334352	0.369	0.264	1	Tax1bp1	Amygdala
6.58312e-05	0.896992	0.197	0.102	1	Zswim8	Amygdala
6.66053e-05	1.42673	0.114	0.042	1	Reln	Amygdala
6.71527e-05	1.1217	0.161	0.074	1	Klf6	Amygdala
6.73788e-05	0.72887	0.186	0.102	1	Rragc	Amygdala
6.8974e-05	1.05239	0.163	0.085	1	Ubald2	Amygdala
6.95232e-05	0.386823	0.474	0.343	1	Dctn1	Amygdala
6.96102e-05	0.697331	0.262	0.154	1	Brd2	Amygdala
7.1117e-05	0.863857	0.239	0.135	1	Atp13a2	Amygdala
7.16159e-05	0.947879	0.188	0.095	1	Zfp622	Amygdala
7.25994e-05	0.461606	0.535	0.401	1	Timp2	Amygdala
7.3186e-05	0.599281	0.121	0.068	1	Cnpy3	Amygdala
7.4246e-05	3.40288	0.034	0.002	1	Zfp36	Amygdala
7.4414e-05	0.832871	0.197	0.103	1	Abhd2	Amygdala
7.61444e-05	1.47105	0.114	0.047	1	Igfbp2	Amygdala
7.66803e-05	0.713584	0.311	0.201	1	Hspa12a	Amygdala
7.67402e-05	1.22104	0.141	0.061	1	Zcchc14	Amygdala
7.70795e-05	0.760435	0.174	0.093	1	Nlgn1	Amygdala
7.84674e-05	0.701107	0.318	0.2	1	Cd47	Amygdala
7.85664e-05	1.2278	0.125	0.051	1	Gnb4	Amygdala
8.02291e-05	0.328458	0.553	0.42	1	Nsg1	Amygdala
8.11965e-05	0.289605	0.615	0.484	1	Pja2	Amygdala
8.18585e-05	0.546894	0.367	0.244	1	Mapk8ip2	Amygdala
8.52107e-05	0.950371	0.192	0.098	1	Arfgap1	Amygdala
8.78875e-05	2.09094	0.063	0.014	1	Arrdc4	Amygdala
8.96263e-05	0.260864	0.423	0.313	1	Cds2	Amygdala
9.01844e-05	1.13279	0.148	0.066	1	Ide	Amygdala
9.14954e-05	0.724811	0.309	0.2	1	Kmt2e	Amygdala
9.27979e-05	0.260981	0.591	0.464	1	Hnrnpk	Amygdala
9.37924e-05	0.794462	0.233	0.13	1	Arhgef12	Amygdala
9.85745e-05	3.06585	0.038	0.003	1	Ccl17	Amygdala
9.97446e-05	0.559328	0.421	0.293	1	Myt1l	Amygdala
0.000102472	1.35708	0.121	0.049	1	Crtac1	Amygdala
0.000102858	0.512231	0.468	0.337	1	Mycbp2	Amygdala
0.000103548	-0.292832	0.817	0.826	1	Atp5md	Amygdala
0.00010427	1.2927	0.128	0.054	1	Ripor2	Amygdala
0.000105392	0.524097	0.456	0.327	1	Nsmf	Amygdala
0.000105928	1.26538	0.085	0.03	1	Itpkb	Amygdala
0.000106571	-0.434686	0.492	0.567	1	Ndufc1	Amygdala
0.000108005	0.876814	0.201	0.107	1	Fbxo21	Amygdala
0.00010816	0.694115	0.336	0.225	1	Ppig	Amygdala
0.000108863	0.762426	0.145	0.076	1	Dnajc3	Amygdala
0.000109547	0.704188	0.331	0.217	1	Dgkb	Amygdala
0.000109648	0.314121	0.64	0.508	1	Atp6v1a	Amygdala
0.000110981	1.24242	0.132	0.056	1	Nfkbia	Amygdala
0.000111491	0.987846	0.199	0.11	1	Nrip3	Amygdala
0.000111955	1.3463	0.105	0.039	1	Yrdc	Amygdala
0.000112212	2.72481	0.043	0.005	1	Alkbh3	Amygdala
0.000112346	0.556835	0.436	0.321	1	Adgrl1	Amygdala
0.000113443	0.643891	0.262	0.157	1	Polr2g	Amygdala
0.000114136	0.780119	0.224	0.125	1	B3gat1	Amygdala
0.000116236	0.272036	0.895	0.826	1	Psap	Amygdala
0.000116624	0.939911	0.154	0.074	1	Epb41l4b	Amygdala
0.000118937	0.800476	0.26	0.159	1	Ubtf	Amygdala
0.00011953	0.741972	0.284	0.174	1	Srsf7	Amygdala
0.000119804	0.905384	0.11	0.051	1	Dnm2	Amygdala
0.000120864	0.677743	0.34	0.223	1	Zbtb20	Amygdala
0.000125449	1.49804	0.098	0.036	1	Chst11	Amygdala
0.000125647	1.14831	0.121	0.051	1	Zfc3h1	Amygdala
0.000127351	1.21024	0.092	0.036	1	Pikfyve	Amygdala
0.000128759	0.455902	0.378	0.259	1	Psma4	Amygdala
0.00013064	0.470787	0.186	0.117	1	Dcaf6	Amygdala
0.000130769	0.432478	0.378	0.262	1	Clcn4	Amygdala
0.000133183	0.642834	0.251	0.151	1	Phf20	Amygdala
0.000138643	1.94345	0.067	0.017	1	Plce1	Amygdala
0.000142344	0.687975	0.282	0.173	1	Abi1	Amygdala
0.000142841	0.973199	0.19	0.102	1	Eif4a3	Amygdala
0.000143658	2.09094	0.06	0.014	1	Slc29a4	Amygdala
0.000144513	0.437235	0.177	0.108	1	Castor2	Amygdala
0.000144755	0.64574	0.367	0.259	1	Bclaf1	Amygdala
0.000145162	0.946026	0.11	0.049	1	Arl14ep	Amygdala
0.000146144	0.516341	0.242	0.152	1	5031439G07Rik	Amygdala
0.000146725	0.680664	0.324	0.213	1	Eif5b	Amygdala
0.000147687	0.509799	0.36	0.242	1	Sez6l	Amygdala
0.000147945	0.462826	0.523	0.398	1	Pabpc1	Amygdala
0.000148387	0.307726	0.192	0.134	1	Bcap31	Amygdala
0.000149908	1.45947	0.103	0.041	1	Mob1b	Amygdala
0.000150048	0.324567	0.667	0.538	1	Napb	Amygdala
0.000150132	0.95257	0.197	0.107	1	Utp3	Amygdala
0.000152128	3.49035	0.031	0.002	1	Cox8b	Amygdala
0.000152322	3.57281	0.031	0.002	1	Folr1	Amygdala
0.000152564	0.566382	0.273	0.171	1	Csnk1d	Amygdala
0.000152853	1.00555	0.089	0.037	1	Lrig1	Amygdala
0.000155515	0.439973	0.378	0.262	1	Ube2l3	Amygdala
0.000156958	0.198593	0.597	0.477	1	Camkv	Amygdala
0.000159017	0.711636	0.224	0.129	1	Ccdc92	Amygdala
0.00016049	1.46701	0.098	0.036	1	Nol11	Amygdala
0.000162806	0.833518	0.237	0.142	1	Man2a2	Amygdala
0.000163717	1.05	0.163	0.08	1	Rbm17	Amygdala
0.000165245	0.808876	0.116	0.058	1	Txndc11	Amygdala
0.000165609	0.252641	0.324	0.239	1	Bzw1	Amygdala
0.000167138	0.657305	0.311	0.198	1	Tbcb	Amygdala
0.00016783	0.909843	0.206	0.112	1	Marcksl1	Amygdala
0.000167831	1.01822	0.143	0.066	1	Cd9	Amygdala
0.000169592	1.62528	0.085	0.027	1	Trub1	Amygdala
0.000170367	0.864017	0.21	0.115	1	Hs3st4	Amygdala
0.000171313	1.40288	0.098	0.036	1	Fam214a	Amygdala
0.000171419	0.655649	0.324	0.212	1	Tro	Amygdala
0.000171562	1.01586	0.163	0.08	1	Clock	Amygdala
0.000172342	0.502802	0.452	0.327	1	Brk1	Amygdala
0.000172981	0.901134	0.215	0.12	1	Ahcyl2	Amygdala
0.000174072	1.26723	0.13	0.061	1	Slc44a1	Amygdala
0.000176161	0.917456	0.183	0.095	1	Tmem132b	Amygdala
0.000177592	0.52138	0.459	0.338	1	Hnrnpa1	Amygdala
0.000177675	0.882493	0.197	0.105	1	Slc25a18	Amygdala
0.000178111	0.90665	0.195	0.103	1	Arcn1	Amygdala
0.000186048	0.923715	0.199	0.108	1	Acap3	Amygdala
0.0001869	0.422893	0.53	0.401	1	Arpp21	Amygdala
0.000187832	0.720365	0.166	0.09	1	Prkar2b	Amygdala
0.000188682	0.342129	0.727	0.618	1	Fkbp1a	Amygdala
0.000190283	0.623384	0.255	0.156	1	Inpp4a	Amygdala
0.000190476	0.919459	0.201	0.11	1	Fxr1	Amygdala
0.00019093	-1.0325	0.092	0.146	1	Pvalb	Amygdala
0.000191747	1.98785	0.063	0.015	1	Atxn1l	Amygdala
0.000192319	0.907675	0.206	0.113	1	Tiam1	Amygdala
0.000193571	0.589846	0.329	0.215	1	Snph	Amygdala
0.000194893	1.14654	0.143	0.066	1	Pdrg1	Amygdala
0.000196683	0.603348	0.333	0.218	1	Pabpn1	Amygdala
0.000196773	0.59051	0.172	0.098	1	Sat1	Amygdala
0.000197539	1.08471	0.157	0.076	1	Hmgb3	Amygdala
0.000197924	0.172878	0.662	0.547	1	Maged1	Amygdala
0.000199192	0.44123	0.472	0.345	1	Scg3	Amygdala
0.000199361	0.661618	0.271	0.166	1	Srp72	Amygdala
0.000206014	0.804982	0.262	0.164	1	Bcl11b	Amygdala
0.000207942	0.440358	0.438	0.315	1	Pfkm	Amygdala
0.000211032	2.47327	0.045	0.007	1	Fkbp15	Amygdala
0.000211809	1.77212	0.065	0.017	1	Tepsin	Amygdala
0.000212904	0.592361	0.143	0.085	1	4933431E20Rik	Amygdala
0.000213152	2.72481	0.04	0.005	1	Tmem98	Amygdala
0.000214776	0.532651	0.342	0.228	1	Lrp1	Amygdala
0.000215197	1.66592	0.087	0.032	1	Smoc1	Amygdala
0.000216253	0.885035	0.181	0.095	1	Poldip3	Amygdala
0.000218607	2.90538	0.036	0.003	1	Frmpd1	Amygdala
0.000218607	2.90538	0.036	0.003	1	Soga1	Amygdala
0.000219509	0.832871	0.204	0.112	1	Ei24	Amygdala
0.000219732	0.795201	0.177	0.095	1	Noc2l	Amygdala
0.000223187	1.43683	0.092	0.032	1	Xrn1	Amygdala
0.000225832	0.524384	0.438	0.325	1	Ppp1r9a	Amygdala
0.000230287	1.01854	0.166	0.091	1	Bhlhe22	Amygdala
0.000232651	-0.229993	0.738	0.738	1	Calm3	Amygdala
0.000233786	1.06585	0.148	0.069	1	Nr1d1	Amygdala
0.000234363	-0.376774	0.481	0.513	1	Ndufa6	Amygdala
0.000236549	0.714469	0.271	0.166	1	Tnik	Amygdala
0.000236717	1.37487	0.103	0.039	1	Smox	Amygdala
0.000237372	0.655157	0.329	0.239	1	Lgi1	Amygdala
0.000240317	0.497693	0.477	0.355	1	Ubqln2	Amygdala
0.00024231	0.531398	0.329	0.218	1	Rap1gap	Amygdala
0.000242458	0.557211	0.371	0.254	1	Hk1	Amygdala
0.00024452	0.581421	0.356	0.24	1	Rogdi	Amygdala
0.000244943	0.915333	0.19	0.108	1	Gng7	Amygdala
0.00024747	0.382818	0.557	0.43	1	Vcp	Amygdala
0.000249609	0.510117	0.503	0.398	1	Ntm	Amygdala
0.000249879	0.730048	0.271	0.168	1	Add3	Amygdala
0.00025262	1.86231	0.067	0.019	1	Dis3	Amygdala
0.000254345	0.987846	0.168	0.091	1	Coq7	Amygdala
0.000254355	-0.336157	0.673	0.712	1	Cox7b	Amygdala
0.000256995	0.476614	0.459	0.335	1	Elavl3	Amygdala
0.000257805	1.34844	0.107	0.042	1	Med4	Amygdala
0.000257814	1.42936	0.105	0.042	1	Spata2l	Amygdala
0.000264034	0.232349	0.463	0.357	1	Rasgrf1	Amygdala
0.00026965	0.80678	0.181	0.098	1	Leng8	Amygdala
0.00027089	0.914782	0.161	0.081	1	Sox11	Amygdala
0.000271136	0.86551	0.219	0.125	1	Rragd	Amygdala
0.00027761	0.608467	0.251	0.154	1	Cd200	Amygdala
0.000277923	2.18049	0.051	0.01	1	Irgm1	Amygdala
0.000282088	0.6057	0.338	0.225	1	Chd4	Amygdala
0.000286779	0.57572	0.237	0.146	1	Sobp	Amygdala
0.00028947	0.732191	0.275	0.179	1	Foxg1	Amygdala
0.000291219	0.761964	0.128	0.066	1	Arih2	Amygdala
0.000293023	-0.79961	0.15	0.234	1	Lamp5	Amygdala
0.000293181	0.375576	0.322	0.227	1	Tsnax	Amygdala
0.000295774	1.15496	0.132	0.059	1	Lrrc8a	Amygdala
0.00029603	0.263609	0.485	0.372	1	Ncam1	Amygdala
0.00030592	1.04031	0.166	0.088	1	Gpr88	Amygdala
0.000306257	0.855396	0.163	0.085	1	Zdhhc20	Amygdala
0.000319148	0.95994	0.195	0.12	1	Tac1	Amygdala
0.000319802	0.674963	0.136	0.074	1	Fam102b	Amygdala
0.0003204	0.987846	0.123	0.058	1	Osbpl2	Amygdala
0.000325508	0.384024	0.3	0.206	1	Sgta	Amygdala
0.000326814	0.200066	0.311	0.234	1	Ogdh	Amygdala
0.000329116	0.987846	0.128	0.059	1	Upf3b	Amygdala
0.000334225	0.568221	0.311	0.203	1	Srrm1	Amygdala
0.000341824	0.808522	0.206	0.115	1	Pitpnm2	Amygdala
0.000343005	0.383518	0.3	0.208	1	Fam168b	Amygdala
0.000346871	3.30977	0.029	0.002	1	Map3k6	Amygdala
0.000347643	2.27735	0.047	0.008	1	Oxtr	Amygdala
0.000348367	0.843456	0.192	0.105	1	Unc5a	Amygdala
0.000349914	0.344437	0.582	0.457	1	Ncl	Amygdala
0.000356025	0.329881	0.485	0.367	1	Plpp3	Amygdala
0.0003637	0.817921	0.096	0.047	1	Nrbf2	Amygdala
0.000364551	0.463708	0.391	0.276	1	S100a1	Amygdala
0.000364916	0.645585	0.298	0.191	1	Tra2b	Amygdala
0.000366568	1.43263	0.096	0.037	1	Spata7	Amygdala
0.000370108	-0.226542	0.626	0.607	1	Ywhaq	Amygdala
0.000372194	1.74684	0.069	0.02	1	Ccnd3	Amygdala
0.00037524	0.567419	0.324	0.215	1	Sucla2	Amygdala
0.000375695	1.23005	0.114	0.051	1	Scaf8	Amygdala
0.000376286	-0.113638	0.68	0.629	1	Tpi1	Amygdala
0.000382052	0.501568	0.416	0.298	1	Slc6a1	Amygdala
0.000388106	0.291238	0.443	0.332	1	Syngr1	Amygdala
0.000388564	1.94345	0.06	0.015	1	Rarres2	Amygdala
0.00039196	0.960365	0.166	0.085	1	Klhl7	Amygdala
0.000394505	1.88831	0.06	0.015	1	Pkp2	Amygdala
0.000400404	2.23938	0.049	0.01	1	Clic6	Amygdala
0.000402132	-0.145511	0.727	0.685	1	Atp5h	Amygdala
0.000403559	-0.234547	0.975	0.981	1	Rpl38	Amygdala
0.00040414	3.86231	0.018	0	1	Atf3	Amygdala
0.00040414	3.57281	0.018	0	1	Ccl3	Amygdala
0.00040414	3.57281	0.018	0	1	Cybrd1	Amygdala
0.00040414	3.57281	0.018	0	1	Ikzf1	Amygdala
0.000404207	0.499745	0.414	0.296	1	Arglu1	Amygdala
0.000406622	1.00695	0.154	0.081	1	Commd1	Amygdala
0.000409214	0.999528	0.13	0.061	1	Armcx5	Amygdala
0.000409784	0.11856	0.729	0.621	1	Aplp1	Amygdala
0.000414969	0.798021	0.192	0.107	1	Ykt6	Amygdala
0.000418802	-0.792668	0.134	0.205	1	Akt3	Amygdala
0.000431043	0.873513	0.192	0.112	1	Ppp2r5b	Amygdala
0.000433505	-0.132203	0.609	0.563	1	Uqcr10	Amygdala
0.000433954	1.23577	0.114	0.052	1	Nrip1	Amygdala
0.00043441	0.650811	0.163	0.095	1	Ogdhl	Amygdala
0.000434683	0.596825	0.304	0.198	1	Npepps	Amygdala
0.000436449	-0.163613	0.919	0.878	1	Rpl37a	Amygdala
0.000439501	0.309945	0.687	0.569	1	Rpl15	Amygdala
0.000441855	1.04271	0.141	0.071	1	Klf7	Amygdala
0.000447876	0.347096	0.481	0.362	1	Syt4	Amygdala
0.00045175	1.37117	0.096	0.037	1	Arhgap6	Amygdala
0.000452706	0.871032	0.161	0.083	1	Brd8	Amygdala
0.0004537	-0.267969	0.971	0.958	1	Rps24	Amygdala
0.000455383	1.09195	0.152	0.076	1	Fkbp5	Amygdala
0.000455757	0.394496	0.53	0.408	1	Bex3	Amygdala
0.000460727	0.382984	0.405	0.294	1	Mprip	Amygdala
0.000462334	2.57281	0.038	0.005	1	Tnfrsf12a	Amygdala
0.000462829	0.444583	0.528	0.418	1	Ensa	Amygdala
0.000466496	0.833518	0.134	0.069	1	Raly	Amygdala
0.000473138	0.424336	0.456	0.337	1	Negr1	Amygdala
0.000477289	1.27282	0.11	0.046	1	Phf12	Amygdala
0.000478963	1.07031	0.119	0.054	1	Lyrm9	Amygdala
0.000481414	0.555782	0.324	0.217	1	Ube2r2	Amygdala
0.000490037	0.828189	0.181	0.098	1	Calb2	Amygdala
0.000492195	0.549273	0.235	0.149	1	Arl2	Amygdala
0.000493576	1.0361	0.15	0.074	1	Igf1r	Amygdala
0.000493584	1.40288	0.094	0.036	1	Thsd7a	Amygdala
0.00049404	0.594182	0.291	0.188	1	Rpn1	Amygdala
0.000494333	1.0361	0.152	0.078	1	Anapc4	Amygdala
0.000494894	-0.116984	0.28	0.249	1	Idh3g	Amygdala
0.000506687	0.63483	0.21	0.125	1	Fam219a	Amygdala
0.000507143	0.822992	0.197	0.11	1	Dhrs1	Amygdala
0.000512392	0.931812	0.188	0.107	1	Ripor1	Amygdala
0.000515702	0.870009	0.19	0.105	1	9530068E07Rik	Amygdala
0.000518886	1.02907	0.148	0.073	1	Abl2	Amygdala
0.00052116	0.431452	0.443	0.325	1	Tcaf1	Amygdala
0.000521646	0.748658	0.233	0.139	1	Dhx15	Amygdala
0.000525692	0.669277	0.309	0.215	1	Herc1	Amygdala
0.000526149	0.317716	0.626	0.506	1	Sptbn1	Amygdala
0.000527487	0.227609	0.752	0.64	1	Celf4	Amygdala
0.000530983	1.77212	0.065	0.019	1	Cd24a	Amygdala
0.000532074	0.718911	0.128	0.066	1	Rsl24d1	Amygdala
0.000541823	0.69356	0.268	0.169	1	S100a16	Amygdala
0.000545159	0.522883	0.387	0.274	1	Srpk2	Amygdala
0.000548736	0.445769	0.432	0.315	1	Hnrnpdl	Amygdala
0.000556001	0.235427	0.588	0.474	1	Atp5c1	Amygdala
0.000558195	-0.281935	0.81	0.849	1	Pcsk1n	Amygdala
0.00055849	1.33875	0.096	0.037	1	Twistnb	Amygdala
0.000558701	0.633838	0.302	0.198	1	Slc32a1	Amygdala
0.000558913	0.172957	0.362	0.281	1	Dner	Amygdala
0.000561034	0.89163	0.179	0.096	1	Wwc1	Amygdala
0.000563791	0.873513	0.19	0.11	1	Gatad2b	Amygdala
0.000564537	1.18715	0.119	0.052	1	Ctsz	Amygdala
0.000570014	0.769311	0.221	0.13	1	Snrpc	Amygdala
0.000572352	0.745275	0.257	0.164	1	Sik3	Amygdala
0.000573687	0.25088	0.45	0.347	1	Aplp2	Amygdala
0.000575165	0.176966	0.694	0.582	1	Rpl27	Amygdala
0.000579557	0.39637	0.409	0.298	1	St13	Amygdala
0.000589961	1.12278	0.121	0.054	1	Bmi1	Amygdala
0.000593608	0.955424	0.168	0.091	1	Trappc10	Amygdala
0.00059748	0.580526	0.315	0.21	1	Ewsr1	Amygdala
0.000599592	-0.325131	0.698	0.741	1	Ywhag	Amygdala
0.000602555	0.796028	0.215	0.125	1	Tesc	Amygdala
0.000606214	0.640278	0.284	0.183	1	B230219D22Rik	Amygdala
0.000615761	1.08096	0.087	0.037	1	Grik4	Amygdala
0.000619391	1.29597	0.098	0.046	1	Gadd45g	Amygdala
0.000627755	1.02101	0.141	0.071	1	Ostm1	Amygdala
0.000628004	0.788942	0.219	0.13	1	Cdk11b	Amygdala
0.000631295	0.374314	0.298	0.208	1	Dcaf7	Amygdala
0.000633441	0.30613	0.342	0.25	1	Grik5	Amygdala
0.000639513	0.438728	0.315	0.217	1	Ppp1cc	Amygdala
0.000640186	0.402883	0.365	0.261	1	Spock1	Amygdala
0.000642396	2.04674	0.051	0.012	1	Hmgxb4	Amygdala
0.000643908	-0.144738	0.915	0.887	1	Rpl21	Amygdala
0.000644163	0.622052	0.275	0.176	1	Pde1b	Amygdala
0.00064777	0.32303	0.568	0.448	1	Canx	Amygdala
0.000651721	0.717757	0.215	0.127	1	Ski	Amygdala
0.000652352	0.6572	0.206	0.122	1	Sdhd	Amygdala
0.000656221	0.585087	0.324	0.218	1	Snn	Amygdala
0.00065659	0.716544	0.177	0.1	1	Bub3	Amygdala
0.000662672	1.36972	0.092	0.036	1	Synm	Amygdala
0.000668327	0.504763	0.331	0.227	1	C1ql3	Amygdala
0.000675692	-0.447293	0.271	0.305	1	Cdr1os	Amygdala
0.000682345	0.709545	0.264	0.171	1	Gm16286	Amygdala
0.00068979	0.602653	0.235	0.146	1	Psme1	Amygdala
0.000691601	-0.164475	0.852	0.814	1	Rps20	Amygdala
0.000692322	-3.18208	0	0.019	1	Hcrt	Amygdala
0.000692367	1.00622	0.152	0.078	1	Ctdsp2	Amygdala
0.000698565	0.422077	0.427	0.313	1	Eif3c	Amygdala
0.000713583	0.201454	0.758	0.65	1	Syt11	Amygdala
0.00071387	0.964762	0.134	0.066	1	Setd1a	Amygdala
0.000715529	0.579134	0.347	0.252	1	Rbm25	Amygdala
0.000721149	-0.211553	0.756	0.753	1	Atp5e	Amygdala
0.000723095	1.18529	0.092	0.037	1	Mpped2	Amygdala
0.000724131	-0.254592	0.378	0.372	1	Sh3gl2	Amygdala
0.00072974	1.10915	0.128	0.061	1	Lsm12	Amygdala
0.000731878	0.817921	0.195	0.11	1	Nrd1	Amygdala
0.000737685	0.978385	0.15	0.076	1	Taok3	Amygdala
0.00074182	-1.04778	0.056	0.124	1	Gskip	Amygdala
0.000745793	1.08096	0.132	0.064	1	Nkain2	Amygdala
0.000751278	0.435673	0.454	0.338	1	Arpc2	Amygdala
0.000754002	0.715268	0.226	0.135	1	Adcyap1r1	Amygdala
0.000756599	1.86231	0.063	0.019	1	Hspb1	Amygdala
0.000756936	0.917456	0.168	0.09	1	Tmf1	Amygdala
0.000760376	0.804982	0.215	0.129	1	Gtf2f1	Amygdala
0.000771398	0.568893	0.342	0.237	1	Sf3b1	Amygdala
0.000773437	0.710456	0.244	0.151	1	Zyg11b	Amygdala
0.000774153	1.21024	0.107	0.046	1	Stxbp2	Amygdala
0.000780306	3.10332	0.027	0.002	1	Lgals3	Amygdala
0.000783462	0.825574	0.136	0.071	1	Plekhg5	Amygdala
0.000797161	0.69239	0.181	0.105	1	Rtca	Amygdala
0.000797364	-0.160005	0.651	0.614	1	Eno2	Amygdala
0.00080004	0.617622	0.192	0.115	1	Rp9	Amygdala
0.000810811	0.79283	0.161	0.088	1	Rps27rt	Amygdala
0.000822256	0.476464	0.342	0.237	1	Spin1	Amygdala
0.00082233	0.423792	0.472	0.357	1	Dnajc5	Amygdala
0.000826871	0.493299	0.391	0.281	1	Nbea	Amygdala
0.000831632	0.600564	0.306	0.206	1	Supt5	Amygdala
0.000836838	0.506595	0.315	0.213	1	Tmem179	Amygdala
0.000838524	0.75652	0.183	0.103	1	Kcnd3	Amygdala
0.000839241	0.262065	0.776	0.673	1	Ubc	Amygdala
0.000841627	0.614387	0.228	0.142	1	C1d	Amygdala
0.00084274	0.469997	0.136	0.083	1	Mbtps1	Amygdala
0.00084387	1.34399	0.092	0.041	1	Sil1	Amygdala
0.000844138	0.750807	0.204	0.118	1	Trim8	Amygdala
0.000852294	0.947879	0.168	0.093	1	Ddx3y	Amygdala
0.000853848	1.25703	0.101	0.042	1	Foxo1	Amygdala
0.000857939	2.11909	0.047	0.01	1	Tcirg1	Amygdala
0.000875251	0.498567	0.358	0.25	1	Nr2f1	Amygdala
0.000878017	0.521936	0.21	0.134	1	Copb2	Amygdala
0.000878653	0.64189	0.257	0.162	1	Plppr2	Amygdala
0.000881461	1.29979	0.101	0.042	1	Pbxip1	Amygdala
0.000883608	0.496859	0.405	0.303	1	Srsf3	Amygdala
0.000885419	1.59553	0.069	0.022	1	Filip1	Amygdala
0.000890677	0.390172	0.412	0.303	1	Pdha1	Amygdala
0.000901058	0.569533	0.226	0.142	1	Tmem63b	Amygdala
0.000904102	0.826691	0.119	0.061	1	Ttbk1	Amygdala
0.000915913	0.690165	0.266	0.173	1	Wipf3	Amygdala
0.000919059	0.460216	0.166	0.107	1	Pttg1ip	Amygdala
0.000929766	-0.129894	0.631	0.574	1	Ahi1	Amygdala
0.000930963	0.526398	0.345	0.239	1	Galnt16	Amygdala
0.000932685	0.545841	0.217	0.137	1	Degs1	Amygdala
0.000940229	1.04031	0.089	0.039	1	Mapkbp1	Amygdala
0.000940856	0.810059	0.134	0.071	1	Bbs4	Amygdala
0.000945055	0.772117	0.19	0.108	1	Chka	Amygdala
0.000966839	1.09094	0.121	0.056	1	Bsdc1	Amygdala
0.000969658	1.87681	0.054	0.014	1	Tex9	Amygdala
0.000979494	0.943452	0.069	0.03	1	Snx18	Amygdala
0.000987616	0.122031	0.425	0.349	1	Cct7	Amygdala
0.000987766	0.80814	0.105	0.052	1	Zfp385a	Amygdala
0.000992851	3.40288	0.016	0	1	Cst7	Amygdala
0.000992851	3.72481	0.016	0	1	Cxcl10	Amygdala
0.000992851	3.40288	0.016	0	1	Srpk3	Amygdala
0.000993591	0.57825	0.315	0.213	1	Syne1	Amygdala
0.000994712	0.312281	0.416	0.315	1	Hdgfl3	Amygdala
0.000998502	0.787547	0.195	0.112	1	Snrpb2	Amygdala
0.00100504	0.639323	0.181	0.108	1	March7	Amygdala
0.0010064	0.505977	0.284	0.19	1	Arnt2	Amygdala
0.00100833	0.182733	0.698	0.589	1	Sub1	Amygdala
0.00101473	0.952222	0.128	0.063	1	Rbm7	Amygdala
0.00101639	0.58526	0.311	0.21	1	Rab5a	Amygdala
0.00103044	0.701407	0.206	0.122	1	Cpeb4	Amygdala
0.00103069	0.623482	0.264	0.169	1	Sin3b	Amygdala
0.0010339	1.40288	0.085	0.032	1	Ece1	Amygdala
0.00103831	0.945411	0.139	0.069	1	Cbx4	Amygdala
0.00104562	0.746368	0.226	0.144	1	Ssrp1	Amygdala
0.00105344	0.474268	0.289	0.196	1	Abca2	Amygdala
0.00105749	1.05824	0.128	0.061	1	Zmym5	Amygdala
0.00105887	0.763473	0.188	0.107	1	Kcnc4	Amygdala
0.00105987	0.456655	0.318	0.22	1	Akap6	Amygdala
0.00106597	0.495449	0.327	0.225	1	Ppib	Amygdala
0.00106744	0.278793	0.34	0.255	1	Cyp46a1	Amygdala
0.00107501	0.116974	0.159	0.124	1	G3bp1	Amygdala
0.00107762	0.843456	0.121	0.061	1	Smarce1	Amygdala
0.00107951	1.15624	0.116	0.054	1	Gps2	Amygdala
0.00109025	0.559003	0.161	0.096	1	Med25	Amygdala
0.00109643	1.12535	0.069	0.027	1	Rcor3	Amygdala
0.00109712	0.26538	0.483	0.377	1	Trim2	Amygdala
0.0010976	0.521528	0.161	0.1	1	Htr2c	Amygdala
0.00110099	1.37117	0.085	0.032	1	Nek6	Amygdala
0.00110629	0.241821	0.443	0.342	1	Ube2v1	Amygdala
0.0011088	-0.370152	0.501	0.545	1	Ptn	Amygdala
0.00111003	0.627007	0.277	0.181	1	Dazap2	Amygdala
0.00112884	0.312371	0.479	0.369	1	Pcbp2	Amygdala
0.00113224	0.231735	0.47	0.367	1	Cntn1	Amygdala
0.00113525	1.00555	0.089	0.041	1	Nom1	Amygdala
0.00114884	1.1059	0.128	0.063	1	Xist	Amygdala
0.00115215	2.48089	0.049	0.012	1	Avp	Amygdala
0.00115669	1.98785	0.049	0.012	1	Clic1	Amygdala
0.00116022	0.881537	0.159	0.085	1	Csf1r	Amygdala
0.00116088	1.08641	0.11	0.049	1	Dicer1	Amygdala
0.0011624	0.621893	0.275	0.179	1	Pten	Amygdala
0.00116849	0.585537	0.327	0.239	1	Ak5	Amygdala
0.00118804	0.413453	0.445	0.333	1	Psd3	Amygdala
0.00120943	0.633367	0.277	0.183	1	Gnal	Amygdala
0.00123493	1.78139	0.056	0.015	1	Rad52	Amygdala
0.00123493	1.78139	0.056	0.015	1	Zfp141	Amygdala
0.00123664	0.479924	0.425	0.321	1	Nmt1	Amygdala
0.00123679	0.433777	0.416	0.306	1	Psmb7	Amygdala
0.00124119	-0.454512	0.318	0.377	1	Strbp	Amygdala
0.00124487	1.49599	0.067	0.022	1	Cebpb	Amygdala
0.00125398	0.450017	0.454	0.343	1	Eif5	Amygdala
0.00126661	-3.05655	0	0.017	1	Zap70	Amygdala
0.00126798	0.308024	0.215	0.154	1	Psmd13	Amygdala
0.00128942	0.600185	0.264	0.171	1	Ipo5	Amygdala
0.00129426	1.30977	0.089	0.036	1	Chst15	Amygdala
0.00129443	1.30559	0.089	0.037	1	Usp3	Amygdala
0.00129603	0.318271	0.499	0.387	1	Psip1	Amygdala
0.00129663	0.713223	0.239	0.156	1	Wdr13	Amygdala
0.00130999	0.606417	0.145	0.083	1	Agt	Amygdala
0.00133305	0.13495	0.427	0.347	1	S100b	Amygdala
0.00134241	0.749686	0.221	0.137	1	Pdzd4	Amygdala
0.00134732	-0.226748	0.519	0.513	1	Serf2	Amygdala
0.00134888	0.522182	0.358	0.254	1	Ctnnd2	Amygdala
0.00135969	1.21846	0.094	0.039	1	Ninj1	Amygdala
0.00136133	0.436672	0.4	0.293	1	Gabrb3	Amygdala
0.00137222	0.389208	0.219	0.151	1	Lrrc58	Amygdala
0.00137732	1.35981	0.065	0.022	1	Siglech	Amygdala
0.00137903	0.700965	0.161	0.093	1	Spns1	Amygdala
0.00138016	0.914384	0.13	0.078	1	Hcfc1	Amygdala
0.00138232	0.705446	0.159	0.091	1	Aida	Amygdala
0.0014052	-0.174982	0.821	0.797	1	Rpl30	Amygdala
0.0014109	0.64864	0.17	0.1	1	Elp1	Amygdala
0.00141253	0.556796	0.318	0.218	1	Srgap3	Amygdala
0.00141644	1.0086	0.139	0.071	1	Ivd	Amygdala
0.00141646	0.502912	0.365	0.286	1	Grm5	Amygdala
0.00142033	1.15777	0.11	0.051	1	Mysm1	Amygdala
0.00143601	0.950371	0.121	0.059	1	Thap11	Amygdala
0.00144056	0.329567	0.383	0.283	1	Spop	Amygdala
0.00144368	0.301954	0.15	0.107	1	Rnf34	Amygdala
0.00146193	0.950371	0.078	0.034	1	Man1c1	Amygdala
0.00147221	0.46259	0.378	0.272	1	Tef	Amygdala
0.00147386	1.25703	0.094	0.039	1	Pak6	Amygdala
0.00147642	0.475947	0.177	0.117	1	Mrps17	Amygdala
0.00148463	1.87681	0.051	0.014	1	Mvp	Amygdala
0.00148746	0.560425	0.186	0.113	1	Ddx46	Amygdala
0.00149045	1.10649	0.116	0.056	1	Tmem150c	Amygdala
0.00149374	0.830305	0.163	0.09	1	Stim1	Amygdala
0.00149562	0.564347	0.322	0.223	1	Prpf19	Amygdala
0.00150664	0.845827	0.174	0.098	1	Samd8	Amygdala
0.00150813	-0.227393	0.664	0.672	1	Uqcrh	Amygdala
0.00151228	0.588439	0.226	0.142	1	Slc7a14	Amygdala
0.00154258	1.01759	0.107	0.051	1	Pcnx3	Amygdala
0.00154497	0.15234	0.638	0.536	1	Ly6h	Amygdala
0.00155396	0.862315	0.154	0.091	1	Ptprt	Amygdala
0.00155674	0.42985	0.224	0.152	1	Trim28	Amygdala
0.00155858	0.486785	0.338	0.237	1	Enpp5	Amygdala
0.00156019	1.29597	0.096	0.044	1	Slc9a5	Amygdala
0.00156266	0.582792	0.289	0.193	1	Tpm3	Amygdala
0.001565	0.127097	0.613	0.514	1	Kif1a	Amygdala
0.00156895	0.107616	0.738	0.641	1	Arf3	Amygdala
0.00156933	0.63586	0.224	0.139	1	Susd4	Amygdala
0.00158546	0.761337	0.204	0.122	1	Slc25a51	Amygdala
0.00158612	1.22601	0.094	0.042	1	Rasgef1b	Amygdala
0.00159045	0.917456	0.105	0.051	1	Nop14	Amygdala
0.00159295	0.402883	0.174	0.117	1	1700025G04Rik	Amygdala
0.00159468	0.787547	0.103	0.054	1	Tars	Amygdala
0.00159985	0.271952	0.387	0.298	1	Ndufa8	Amygdala
0.00160156	0.413152	0.284	0.2	1	Denr	Amygdala
0.0016089	1.25088	0.089	0.041	1	Ankrd16	Amygdala
0.00161287	0.845827	0.172	0.102	1	Sdc2	Amygdala
0.0016168	0.3905	0.421	0.313	1	Tcp1	Amygdala
0.00161824	3.10332	0.025	0.002	1	2900040C04Rik	Amygdala
0.00163011	1.36812	0.083	0.032	1	Taf5l	Amygdala
0.00164195	0.828647	0.179	0.108	1	Ech1	Amygdala
0.00164326	1.08641	0.114	0.054	1	Stk40	Amygdala
0.00165252	0.39717	0.438	0.33	1	Atrx	Amygdala
0.00167361	-0.13803	0.7	0.795	1	Mbp	Amygdala
0.00167574	0.474734	0.423	0.318	1	Ssb	Amygdala
0.00168417	2.98785	0.025	0.002	1	A2m	Amygdala
0.00169384	0.110994	0.338	0.279	1	Dnajc8	Amygdala
0.00169687	0.754356	0.078	0.039	1	Slc41a1	Amygdala
0.00170231	0.412102	0.306	0.217	1	Hnrnpd	Amygdala
0.00171997	0.515777	0.195	0.124	1	Adarb1	Amygdala
0.00173574	0.591917	0.304	0.21	1	Prickle2	Amygdala
0.00173945	1.4447	0.074	0.027	1	Acot1	Amygdala
0.00176023	0.542891	0.329	0.23	1	Usp34	Amygdala
0.00176515	0.540387	0.327	0.228	1	Mmd2	Amygdala
0.00176792	0.501798	0.298	0.203	1	Dbndd2	Amygdala
0.00177048	1.1107	0.105	0.047	1	Ppfia1	Amygdala
0.0017761	0.373854	0.447	0.34	1	Pclo	Amygdala
0.00178026	0.34345	0.604	0.497	1	Grina	Amygdala
0.00178285	1.50242	0.063	0.02	1	Zfp410	Amygdala
0.00178505	1.05893	0.11	0.051	1	Cacna1d	Amygdala
0.00180079	0.437789	0.427	0.32	1	Dstn	Amygdala
0.00180867	0.469997	0.188	0.124	1	Egln2	Amygdala
0.00181803	0.584722	0.159	0.096	1	1700037H04Rik	Amygdala
0.00181845	-1.53	0.022	0.068	1	Rxrg	Amygdala
0.00182834	2.40288	0.034	0.005	1	Ovgp1	Amygdala
0.00182834	2.40288	0.034	0.005	1	D630023F18Rik	Amygdala
0.00183416	0.609334	0.132	0.08	1	Clcn6	Amygdala
0.00184517	1.1308	0.105	0.052	1	Spr	Amygdala
0.00186706	0.612919	0.28	0.2	1	Bptf	Amygdala
0.0018676	0.92289	0.15	0.085	1	Ldb1	Amygdala
0.00189028	0.337295	0.264	0.186	1	Ntrk3	Amygdala
0.00189733	0.320421	0.427	0.325	1	Wasf1	Amygdala
0.00190151	0.920732	0.128	0.073	1	Rnf8	Amygdala
0.0019025	0.507965	0.398	0.299	1	Gas7	Amygdala
0.00191224	0.265876	0.814	0.736	1	Cfl1	Amygdala
0.0019126	1.44728	0.072	0.025	1	E4f1	Amygdala
0.0019126	1.44728	0.072	0.025	1	Unc45a	Amygdala
0.00191588	0.284958	0.537	0.428	1	Zfr	Amygdala
0.00192546	0.266679	0.394	0.299	1	Dlgap4	Amygdala
0.00194265	2.62528	0.029	0.003	1	Apbb1ip	Amygdala
0.00194265	2.62528	0.029	0.003	1	P2ry1	Amygdala
0.00194265	2.62528	0.029	0.003	1	Ammecr1	Amygdala
0.00194844	0.765453	0.179	0.113	1	Mllt6	Amygdala
0.00195105	0.167255	0.253	0.178	1	Nicn1	Amygdala
0.00195605	0.440685	0.248	0.171	1	Arid4b	Amygdala
0.00196663	0.305036	0.416	0.318	1	Csnk1a1	Amygdala
0.00199328	0.324599	0.463	0.357	1	Ndn	Amygdala
0.00203215	0.670364	0.246	0.161	1	Ube2o	Amygdala
0.00204228	0.704539	0.215	0.132	1	Brwd1	Amygdala
0.00205031	-0.109167	0.792	0.761	1	Atp5k	Amygdala
0.00205575	1.12871	0.085	0.036	1	Plcl1	Amygdala
0.00205594	1.92645	0.047	0.012	1	Tcf7l2	Amygdala
0.00205594	1.92645	0.047	0.012	1	Ucp2	Amygdala
0.00205674	0.69239	0.21	0.129	1	Fip1l1	Amygdala
0.00205768	0.281138	0.313	0.234	1	St3gal5	Amygdala
0.00206106	1.44036	0.076	0.029	1	Twsg1	Amygdala
0.00206366	0.456323	0.391	0.288	1	Celf5	Amygdala
0.0020688	1.27735	0.089	0.037	1	Nin	Amygdala
0.00209099	0.475487	0.313	0.218	1	Tmed10	Amygdala
0.00209226	0.242761	0.631	0.523	1	Nap1l1	Amygdala
0.00210456	0.554886	0.19	0.12	1	Atxn2	Amygdala
0.00210643	1.08096	0.098	0.044	1	Washc1	Amygdala
0.00210954	0.823726	0.172	0.098	1	Plxna2	Amygdala
0.0021263	0.282884	0.367	0.276	1	Epb41l1	Amygdala
0.00214512	1.15291	0.081	0.034	1	Tbc1d16	Amygdala
0.00215393	0.166347	0.559	0.464	1	Atp1a1	Amygdala
0.00215601	0.91103	0.134	0.069	1	Mrpl9	Amygdala
0.002161	0.29764	0.351	0.261	1	Bex1	Amygdala
0.00218528	0.742089	0.21	0.132	1	Elmo1	Amygdala
0.00218991	0.314226	0.28	0.203	1	Stip1	Amygdala
0.00219239	1.1943	0.094	0.042	1	Sema4f	Amygdala
0.00219884	1.10649	0.112	0.054	1	Ppfia4	Amygdala
0.00220044	0.617008	0.233	0.149	1	Akap9	Amygdala
0.00222421	0.169661	0.864	0.782	1	Ywhaz	Amygdala
0.00222835	0.294685	0.515	0.406	1	Ptprs	Amygdala
0.00223765	-0.362651	0.398	0.442	1	Tecr	Amygdala
0.00225704	0.120484	0.353	0.286	1	Ccni	Amygdala
0.00225879	1.02632	0.121	0.059	1	Fem1a	Amygdala
0.0022649	0.26538	0.15	0.107	1	Rnf169	Amygdala
0.00227692	0.784312	0.186	0.11	1	Slc35f1	Amygdala
0.00228193	1.49599	0.067	0.024	1	Iffo2	Amygdala
0.00228193	1.49599	0.067	0.024	1	Msrb1	Amygdala
0.00229444	0.952222	0.13	0.066	1	Pccb	Amygdala
0.00229635	0.532519	0.257	0.171	1	Smim14	Amygdala
0.00229854	0.555835	0.315	0.227	1	Dnm3	Amygdala
0.00232717	0.566382	0.172	0.105	1	Eml2	Amygdala
0.00233063	0.92289	0.148	0.081	1	Itpk1	Amygdala
0.00233309	0.591328	0.28	0.188	1	Ubxn1	Amygdala
0.00234088	0.536901	0.253	0.168	1	Amfr	Amygdala
0.002343	1.36224	0.076	0.029	1	Thbs3	Amygdala
0.00234551	0.943452	0.136	0.071	1	Rab39b	Amygdala
0.00234937	0.976619	0.13	0.066	1	Kcnk2	Amygdala
0.00235641	1.13985	0.096	0.042	1	Smc5	Amygdala
0.00235818	0.724811	0.201	0.122	1	Pak1ip1	Amygdala
0.00236124	-1.01858	0.058	0.12	1	Arc	Amygdala
0.00237057	0.750807	0.192	0.122	1	Phf3	Amygdala
0.00238781	0.22613	0.917	0.893	1	Ttc3	Amygdala
0.00239186	-0.480303	0.19	0.23	1	Ly6e	Amygdala
0.00240046	1.15012	0.096	0.046	1	Ddx21	Amygdala
0.00240284	1.40288	0.067	0.024	1	Smurf1	Amygdala
0.00241006	0.456182	0.353	0.254	1	Serpine2	Amygdala
0.00242017	0.378499	0.338	0.244	1	Zfp91	Amygdala
0.0024396	0.572808	0.304	0.217	1	Dek	Amygdala
0.00244669	0.608558	0.271	0.184	1	Eri3	Amygdala
0.00245205	3.21024	0.013	0	1	Spsb2	Amygdala
0.00245205	3.21024	0.013	0	1	Dynlrb2	Amygdala
0.00245205	3.21024	0.013	0	1	Galnt15	Amygdala
0.00245205	3.21024	0.013	0	1	Lif	Amygdala
0.00245205	3.21024	0.013	0	1	Bcl3	Amygdala
0.00245838	1.1107	0.101	0.049	1	Hmg20b	Amygdala
0.00246026	0.703392	0.219	0.137	1	Ctsa	Amygdala
0.00247911	1.09254	0.103	0.051	1	Ddit3	Amygdala
0.00248543	0.247909	0.374	0.289	1	Abi2	Amygdala
0.00249345	-1.78976	0.013	0.051	1	Rnaseh2a	Amygdala
0.00249714	0.922257	0.092	0.042	1	Mia2	Amygdala
0.00250031	0.920283	0.145	0.08	1	Ube2i	Amygdala
0.00251242	0.433257	0.201	0.135	1	Anp32e	Amygdala
0.00251533	0.855396	0.112	0.058	1	Ass1	Amygdala
0.00252149	0.920283	0.141	0.081	1	Rnf146	Amygdala
0.00252557	0.601429	0.273	0.186	1	Snrpd3	Amygdala
0.0025301	0.283468	0.376	0.288	1	Capzb	Amygdala
0.00254259	0.753381	0.199	0.124	1	Lzts1	Amygdala
0.00255332	0.728124	0.208	0.129	1	Agap1	Amygdala
0.00255531	0.220405	0.188	0.137	1	Nfia	Amygdala
0.00256081	0.207488	0.463	0.372	1	Psma7	Amygdala
0.0025643	0.292103	0.396	0.303	1	Ncs1	Amygdala
0.00256546	0.26538	0.268	0.2	1	Tmed9	Amygdala
0.00257482	0.845402	0.114	0.059	1	Zmynd19	Amygdala
0.00258772	0.259925	0.362	0.277	1	Kidins220	Amygdala
0.0025989	-1.07105	0.058	0.115	1	Tshz2	Amygdala
0.00260014	0.346667	0.295	0.213	1	Rgs17	Amygdala
0.00260066	1.03515	0.063	0.025	1	Pnkp	Amygdala
0.00261229	0.328244	0.414	0.315	1	Glud1	Amygdala
0.00261684	0.505977	0.183	0.118	1	Hnrnpf	Amygdala
0.00263417	0.68786	0.217	0.135	1	Samm50	Amygdala
0.00264024	0.844589	0.17	0.102	1	Herpud1	Amygdala
0.0026591	2.25088	0.036	0.007	1	Shb	Amygdala
0.00268786	0.672972	0.235	0.151	1	Fyn	Amygdala
0.00269273	1.02101	0.128	0.068	1	Elavl1	Amygdala
0.00269888	-0.188477	0.4	0.376	1	Resp18	Amygdala
0.00270117	0.574495	0.217	0.139	1	Ccser2	Amygdala
0.0027039	1.65664	0.058	0.019	1	Prkg2	Amygdala
0.00273172	0.75652	0.186	0.11	1	Ilk	Amygdala
0.00273357	0.490346	0.322	0.227	1	Jund	Amygdala
0.00274255	1.44728	0.067	0.024	1	Fkbp9	Amygdala
0.00274556	1.06	0.089	0.041	1	Nsmce1	Amygdala
0.00274608	0.976619	0.13	0.068	1	Cyth1	Amygdala
0.00275182	1.00695	0.081	0.034	1	Suv39h1	Amygdala
0.00275777	1.21024	0.089	0.039	1	Tle3	Amygdala
0.0027588	0.605376	0.172	0.105	1	Pdpk1	Amygdala
0.00276246	0.484677	0.26	0.176	1	Larp4b	Amygdala
0.00280531	0.953898	0.132	0.069	1	Btg3	Amygdala
0.00280736	0.459467	0.204	0.132	1	Camkk1	Amygdala
0.00282163	0.440164	0.351	0.254	1	Miat	Amygdala
0.00282302	0.25524	0.763	0.679	1	Nsg2	Amygdala
0.00283035	0.679993	0.21	0.13	1	Ccpg1	Amygdala
0.00283413	1.49599	0.065	0.024	1	Cnot11	Amygdala
0.00283734	1.02437	0.121	0.063	1	Wdr43	Amygdala
0.00284601	0.765453	0.17	0.098	1	Nr2c2	Amygdala
0.0028481	1.23938	0.054	0.019	1	Wasf2	Amygdala
0.00284907	0.774852	0.179	0.105	1	Lin7c	Amygdala
0.00284933	1.04674	0.107	0.051	1	Pla2g12a	Amygdala
0.00285344	-0.771146	0.069	0.13	1	Rimbp2	Amygdala
0.00285838	0.327595	0.626	0.552	1	Ctsb	Amygdala
0.00286721	1.26086	0.06	0.022	1	Arsa	Amygdala
0.00286772	0.389077	0.389	0.289	1	Ptp4a2	Amygdala
0.00287466	1.16842	0.074	0.03	1	Cacng7	Amygdala
0.00287466	1.16842	0.074	0.03	1	Abca1	Amygdala
0.00288328	0.452352	0.188	0.125	1	Fam216a	Amygdala
0.00288619	0.236666	0.503	0.403	1	Nisch	Amygdala
0.00288854	0.337928	0.302	0.222	1	Acox1	Amygdala
0.00291546	1.12871	0.089	0.039	1	Tada2b	Amygdala
0.00292769	1.4447	0.069	0.025	1	Ppp4r1	Amygdala
0.00292935	0.765453	0.159	0.09	1	Inf2	Amygdala
0.00293917	-1.59712	0.016	0.054	1	Adcyap1	Amygdala
0.00295916	2.16842	0.036	0.007	1	Gpx8	Amygdala
0.00298459	0.353974	0.376	0.281	1	Arhgap5	Amygdala
0.00298607	0.927974	0.123	0.063	1	Ncoa2	Amygdala
0.00299996	0.343295	0.32	0.235	1	Sh3bgrl3	Amygdala
0.00309486	0.505643	0.302	0.21	1	Ube3a	Amygdala
0.00310001	0.65664	0.239	0.156	1	Ildr2	Amygdala
0.00312851	-0.250466	0.591	0.606	1	Ndufa5	Amygdala
0.0031299	0.373289	0.374	0.277	1	Rabep1	Amygdala
0.00313326	0.909843	0.116	0.059	1	Lrrc47	Amygdala
0.00313605	1.02179	0.089	0.041	1	Klhdc4	Amygdala
0.00315652	1.00012	0.121	0.061	1	Slc4a8	Amygdala
0.00317143	1.27735	0.087	0.039	1	Eif2b1	Amygdala
0.00319069	0.55044	0.273	0.184	1	Gpbp1	Amygdala
0.00323966	0.551275	0.273	0.184	1	Snrpb	Amygdala
0.00324509	0.278895	0.306	0.23	1	Tmem151a	Amygdala
0.00325073	0.88831	0.134	0.071	1	Trim24	Amygdala
0.00325531	1.15134	0.089	0.039	1	Fam222b	Amygdala
0.00325637	0.874189	0.123	0.073	1	Jade1	Amygdala
0.00326906	0.442412	0.284	0.198	1	Hectd4	Amygdala
0.00327239	0.876814	0.15	0.086	1	Numbl	Amygdala
0.00328764	-0.372778	0.472	0.531	1	Nefl	Amygdala
0.00329751	0.192666	0.295	0.23	1	Bsn	Amygdala
0.00330783	0.697066	0.21	0.132	1	Fam133b	Amygdala
0.00331343	0.781395	0.179	0.112	1	Cpne5	Amygdala
0.00331991	0.731832	0.201	0.125	1	Kcnt1	Amygdala
0.00333103	0.829698	0.163	0.095	1	Hif1a	Amygdala
0.00333298	0.548734	0.295	0.205	1	Bri3	Amygdala
0.00333917	0.360758	0.251	0.222	1	Ppp2r2b	Amygdala
0.00334969	0.438289	0.32	0.228	1	Fam49b	Amygdala
0.00336125	0.698339	0.17	0.1	1	Nav3	Amygdala
0.00336978	0.568621	0.253	0.168	1	Ptpa	Amygdala
0.00337899	0.540387	0.298	0.206	1	Lpgat1	Amygdala
0.00338715	0.534128	0.264	0.178	1	Ap3d1	Amygdala
0.00339467	0.859741	0.148	0.081	1	Usp24	Amygdala
0.00340118	0.605512	0.273	0.191	1	Neurl1a	Amygdala
0.00340672	0.309774	0.271	0.2	1	Cab39	Amygdala
0.00341565	0.260279	0.163	0.12	1	Fam76a	Amygdala
0.00342621	0.941303	0.128	0.066	1	Orc6	Amygdala
0.00344591	2.98785	0.022	0.002	1	Nexn	Amygdala
0.00345534	0.777279	0.15	0.085	1	Zfp451	Amygdala
0.00346018	0.296344	0.472	0.371	1	Actr2	Amygdala
0.00347775	0.464284	0.154	0.102	1	Ppm1g	Amygdala
0.00348005	0.724811	0.163	0.095	1	Rnf181	Amygdala
0.00348401	1.10743	0.092	0.041	1	Arhgef28	Amygdala
0.00349506	0.657697	0.215	0.135	1	Ubr5	Amygdala
0.00349802	0.862315	0.154	0.088	1	Dnajc10	Amygdala
0.00350407	1.00152	0.11	0.058	1	Ube2f	Amygdala
0.003508	0.728459	0.197	0.125	1	Eif3l	Amygdala
0.00351818	0.876814	0.148	0.085	1	Rtn4rl1	Amygdala
0.00351863	0.279825	0.286	0.213	1	Cul3	Amygdala
0.00353638	0.419434	0.438	0.342	1	Ndufa10	Amygdala
0.00353988	0.758364	0.179	0.11	1	Slc35b1	Amygdala
0.00355081	0.590162	0.224	0.144	1	Tnk2	Amygdala
0.00356976	0.476884	0.172	0.113	1	Fam217b	Amygdala
0.00357049	2.30977	0.031	0.005	1	Nfkbiz	Amygdala
0.00357049	2.30977	0.031	0.005	1	Mad1l1	Amygdala
0.00358334	0.927974	0.125	0.068	1	Bcar1	Amygdala
0.00360182	2.86231	0.022	0.002	1	Klk6	Amygdala
0.00360182	2.86231	0.022	0.002	1	Fam107b	Amygdala
0.00360182	2.86231	0.022	0.002	1	Cd44	Amygdala
0.00360955	1.21024	0.043	0.014	1	Ctsh	Amygdala
0.00361374	0.198928	0.483	0.391	1	Csde1	Amygdala
0.00362283	0.962311	0.119	0.063	1	Nelfcd	Amygdala
0.00363642	0.375271	0.383	0.286	1	Camk2d	Amygdala
0.00364766	0.125743	0.649	0.558	1	Tle5	Amygdala
0.00365259	0.476884	0.21	0.14	1	Dnajb1	Amygdala
0.00367205	0.632365	0.074	0.041	1	Clcc1	Amygdala
0.00368059	1.10332	0.103	0.049	1	Rev3l	Amygdala
0.0036876	-1.74396	0.013	0.049	1	Grm2	Amygdala
0.00370364	1.48535	0.067	0.025	1	Fcer1g	Amygdala
0.00370533	0.586329	0.262	0.176	1	Ryr2	Amygdala
0.00371534	0.462384	0.206	0.139	1	Krtcap2	Amygdala
0.00372376	0.74392	0.081	0.037	1	Rbms1	Amygdala
0.00373644	0.638512	0.262	0.179	1	Bcan	Amygdala
0.003758	0.47605	0.34	0.245	1	Selenof	Amygdala
0.00375965	0.422852	0.47	0.372	1	Rock2	Amygdala
0.00377061	0.833518	0.13	0.069	1	Rbsn	Amygdala
0.00378804	0.610116	0.264	0.179	1	Slc24a3	Amygdala
0.00378832	1.08641	0.105	0.051	1	Hs6st1	Amygdala
0.00378911	0.557211	0.148	0.091	1	Sf3b4	Amygdala
0.00381077	1.22885	0.083	0.036	1	Ctdspl	Amygdala
0.00382141	0.343789	0.584	0.484	1	Nptxr	Amygdala
0.0038284	0.366904	0.374	0.279	1	Zfp106	Amygdala
0.00383263	0.260731	0.541	0.438	1	Eef1g	Amygdala
0.00385223	-1.48464	0.02	0.061	1	Pcsk1	Amygdala
0.00385422	1.93894	0.047	0.014	1	Kl	Amygdala
0.00387196	0.867552	0.143	0.081	1	Exosc9	Amygdala
0.00387856	1.01759	0.103	0.049	1	Celsr3	Amygdala
0.00388501	0.747531	0.163	0.095	1	Tacc2	Amygdala
0.00388887	0.837286	0.105	0.054	1	Rab31	Amygdala
0.00390107	0.322152	0.284	0.212	1	Stx7	Amygdala
0.00390951	0.167978	0.32	0.255	1	Snx10	Amygdala
0.003913	0.913845	0.116	0.059	1	Tm7sf3	Amygdala
0.0039315	1.35708	0.065	0.024	1	Srgn	Amygdala
0.00393744	2.51836	0.027	0.003	1	Nmb	Amygdala
0.00393744	2.51836	0.027	0.003	1	Gm9774	Amygdala
0.00395002	0.707738	0.201	0.125	1	Tesk1	Amygdala
0.00395835	1.10743	0.096	0.044	1	Cacnb2	Amygdala
0.00396986	0.67249	0.177	0.107	1	Armcx3	Amygdala
0.0039731	0.633496	0.186	0.115	1	Kcmf1	Amygdala
0.00397534	0.410876	0.342	0.25	1	Eif4g3	Amygdala
0.00398184	1.28741	0.098	0.049	1	Pdyn	Amygdala
0.00398263	0.88401	0.139	0.078	1	Brox	Amygdala
0.00398657	0.40759	0.604	0.513	1	Pcp4	Amygdala
0.00399842	0.69239	0.201	0.125	1	Tpgs1	Amygdala
0.00400391	1.29041	0.076	0.03	1	Usp38	Amygdala
0.0040082	1.28424	0.076	0.03	1	Amer3	Amygdala
0.0040082	1.28424	0.076	0.03	1	Ckap4	Amygdala
0.00401132	0.713812	0.197	0.122	1	Rnf44	Amygdala
0.00401832	0.513527	0.302	0.212	1	Gnaq	Amygdala
0.00401976	0.678518	0.166	0.118	1	Ccnd1	Amygdala
0.00403106	0.329421	0.273	0.2	1	Tmem234	Amygdala
0.00404373	0.461777	0.197	0.13	1	Phb2	Amygdala
0.00404586	0.742733	0.168	0.098	1	Tmem65	Amygdala
0.00405108	0.147954	0.242	0.19	1	Dmwd	Amygdala
0.00405467	0.291347	0.602	0.499	1	Camk2b	Amygdala
0.00406546	0.917456	0.065	0.029	1	Cep57	Amygdala
0.00407783	0.35744	0.443	0.342	1	Atp6v1g1	Amygdala
0.0040957	0.914384	0.136	0.074	1	Tfrc	Amygdala
0.0040969	1.62528	0.054	0.019	1	Hemk1	Amygdala
0.00410733	0.286002	0.409	0.316	1	Pcsk2	Amygdala
0.00411729	0.33218	0.582	0.489	1	Prkce	Amygdala
0.00412537	-0.477086	0.237	0.291	1	Egr1	Amygdala
0.00413278	0.163596	0.998	0.992	1	Cst3	Amygdala
0.00414634	1.08096	0.101	0.047	1	Hsf2	Amygdala
0.00415064	0.237105	0.477	0.384	1	Flywch1	Amygdala
0.00415109	-0.679579	0.141	0.208	1	Fmc1	Amygdala
0.00415541	1.12986	0.096	0.046	1	Snrnp48	Amygdala
0.00415759	0.324599	0.456	0.355	1	Ap2a2	Amygdala
0.00417877	1.7952	0.045	0.012	1	Nup107	Amygdala
0.00418114	-0.276544	0.271	0.276	1	Uhmk1	Amygdala
0.00418345	0.341915	0.468	0.365	1	Rrp1	Amygdala
0.00419063	-0.12864	0.644	0.613	1	Pgam1	Amygdala
0.0041924	1.00012	0.119	0.061	1	Kbtbd7	Amygdala
0.00419307	0.166816	0.333	0.264	1	Ptprz1	Amygdala
0.00420368	1.19138	0.081	0.034	1	Slc4a7	Amygdala
0.00421008	1.40288	0.069	0.027	1	Cnppd1	Amygdala
0.00421397	-0.128837	0.468	0.44	1	Timm8b	Amygdala
0.00424309	0.306346	0.492	0.391	1	Caly	Amygdala
0.00427879	-0.112658	0.814	0.783	1	Selenow	Amygdala
0.00428195	1.98785	0.038	0.008	1	A730063M14Rik	Amygdala
0.0043026	0.138288	0.53	0.445	1	Gnb2	Amygdala
0.00430694	0.960879	0.11	0.054	1	Ubac2	Amygdala
0.00433043	0.566382	0.121	0.073	1	Gclc	Amygdala
0.0043393	-0.492274	0.201	0.289	1	Nr2f2	Amygdala
0.00434178	0.3064	0.555	0.452	1	Tomm20	Amygdala
0.00434442	0.203428	0.523	0.426	1	Sptan1	Amygdala
0.00438967	0.169211	0.186	0.142	1	Mecp2	Amygdala
0.00444147	0.419757	0.318	0.228	1	Snrnp70	Amygdala
0.00446127	0.781395	0.083	0.042	1	Rnpepl1	Amygdala
0.0044691	1.16472	0.083	0.036	1	Iqgap1	Amygdala
0.00449616	0.352843	0.333	0.247	1	Chd5	Amygdala
0.00450048	0.817921	0.154	0.088	1	Gripap1	Amygdala
0.00451084	1.12535	0.072	0.03	1	Prr7	Amygdala
0.00451084	1.12535	0.072	0.03	1	Lrfn2	Amygdala
0.00451084	1.12535	0.072	0.03	1	Pkd2	Amygdala
0.00452791	0.468472	0.186	0.122	1	Cstb	Amygdala
0.00453569	0.205991	0.394	0.315	1	Uqcrc2	Amygdala
0.00453661	0.255815	0.383	0.296	1	1110004F10Rik	Amygdala
0.00454194	0.971167	0.087	0.041	1	Itgb5	Amygdala
0.00454518	0.346097	0.472	0.371	1	Aco2	Amygdala
0.00457345	0.474869	0.374	0.279	1	Rgs7bp	Amygdala
0.00457816	0.498231	0.327	0.235	1	B4galt6	Amygdala
0.0045891	0.583456	0.139	0.083	1	Tbc1d20	Amygdala
0.00459751	0.987846	0.114	0.058	1	Alkbh5	Amygdala
0.00464149	0.663411	0.219	0.147	1	Mrpl11	Amygdala
0.00465552	1.18529	0.087	0.041	1	Gfra1	Amygdala
0.00466704	0.530891	0.215	0.14	1	Pitpnb	Amygdala
0.00468058	1.02437	0.085	0.039	1	Fubp3	Amygdala
0.00468305	1.60933	0.056	0.019	1	Slc4a2	Amygdala
0.00468544	0.4613	0.253	0.174	1	Copa	Amygdala
0.00469619	0.38135	0.266	0.191	1	Ppa1	Amygdala
0.00469653	0.831727	0.148	0.083	1	Rbm33	Amygdala
0.00470912	0.562664	0.228	0.173	1	Bcas2	Amygdala
0.00472063	1.13985	0.085	0.037	1	Crkl	Amygdala
0.00472595	0.256163	0.593	0.491	1	Serbp1	Amygdala
0.00475196	0.907356	0.123	0.064	1	Ado	Amygdala
0.0047632	1.06846	0.098	0.047	1	Mlycd	Amygdala
0.00476779	0.344878	0.367	0.276	1	Eif3h	Amygdala
0.00477289	0.671372	0.21	0.134	1	Slc38a2	Amygdala
0.00477497	0.223913	0.313	0.244	1	Cltb	Amygdala
0.00478681	0.781395	0.139	0.078	1	Cplane1	Amygdala
0.0047902	-0.386129	0.3	0.349	1	Sept8	Amygdala
0.00481567	0.673531	0.154	0.091	1	Ip6k2	Amygdala
0.00482433	0.946026	0.098	0.047	1	Kcna1	Amygdala
0.00482437	1.19138	0.083	0.036	1	Etv3	Amygdala
0.00482701	0.862315	0.134	0.073	1	Dazap1	Amygdala
0.00484134	1.09803	0.074	0.032	1	Hira	Amygdala
0.00486721	0.600823	0.163	0.1	1	Sgsm2	Amygdala
0.00487241	0.602653	0.228	0.149	1	Srrt	Amygdala
0.00487511	0.862315	0.136	0.074	1	Ube2g2	Amygdala
0.00487633	1.00235	0.103	0.054	1	N4bp2l1	Amygdala
0.00489338	1.21024	0.081	0.039	1	Nwd1	Amygdala
0.00490377	0.474268	0.275	0.191	1	Anapc5	Amygdala
0.00491216	0.48402	0.255	0.174	1	Ncoa1	Amygdala
0.00493758	1.35708	0.067	0.025	1	Gpr101	Amygdala
0.00495071	1.13985	0.092	0.042	1	Zfp1	Amygdala
0.00495568	1.28424	0.074	0.03	1	Npat	Amygdala
0.00496093	1.50242	0.056	0.019	1	Mpeg1	Amygdala
0.00496457	0.473618	0.378	0.286	1	Psmd2	Amygdala
0.00496924	0.811689	0.148	0.091	1	Cdc73	Amygdala
0.00497135	0.556689	0.181	0.115	1	Senp6	Amygdala
0.00498051	1.05058	0.098	0.049	1	Zfpl1	Amygdala
0.00499406	0.619201	0.168	0.103	1	Cdadc1	Amygdala
0.00502805	0.686055	0.206	0.132	1	Fmr1	Amygdala
0.00507529	1.35981	0.067	0.027	1	Pxn	Amygdala
0.00513072	0.450189	0.132	0.086	1	Rrbp1	Amygdala
0.00513193	0.212809	0.754	0.662	1	Morf4l1	Amygdala
0.00514992	0.506506	0.21	0.139	1	Cdh2	Amygdala
0.00515685	0.625276	0.132	0.078	1	Gsn	Amygdala
0.00518082	0.777923	0.168	0.1	1	Atmin	Amygdala
0.0051819	1.40288	0.067	0.027	1	Scn4b	Amygdala
0.00518334	0.65814	0.219	0.142	1	Nus1	Amygdala
0.00519542	1.69239	0.047	0.014	1	Prdm15	Amygdala
0.0052157	0.52574	0.105	0.063	1	Brix1	Amygdala
0.00525014	0.489471	0.215	0.144	1	Psmc4	Amygdala
0.00525961	0.868547	0.119	0.069	1	Ift74	Amygdala
0.00526246	0.476884	0.208	0.14	1	Senp2	Amygdala
0.00526367	0.987846	0.098	0.047	1	Mtx1	Amygdala
0.00527932	0.221795	0.544	0.447	1	Cbx3	Amygdala
0.00529114	1.08096	0.067	0.027	1	Cyp2j6	Amygdala
0.00529516	0.255077	0.436	0.345	1	Hp1bp3	Amygdala
0.00532654	0.830305	0.15	0.09	1	Gjb6	Amygdala
0.00533599	1.32488	0.072	0.029	1	Kdm5c	Amygdala
0.00533933	0.716041	0.087	0.042	1	Heca	Amygdala
0.00535596	1.32042	0.069	0.029	1	Sgpl1	Amygdala
0.00538849	0.731506	0.119	0.068	1	Tent4b	Amygdala
0.00538948	0.952222	0.119	0.066	1	Tmed3	Amygdala
0.00541351	-1.01215	0.051	0.105	1	Sike1	Amygdala
0.00543545	0.506719	0.15	0.095	1	Gna12	Amygdala
0.0054442	0.69239	0.195	0.122	1	Nfx1	Amygdala
0.00546189	1.11909	0.089	0.041	1	Col6a1	Amygdala
0.00546467	0.844888	0.145	0.083	1	Ppp1r12b	Amygdala
0.00546475	0.690165	0.154	0.091	1	Exosc4	Amygdala
0.00547724	0.314226	0.282	0.208	1	Arpc4	Amygdala
0.00548336	1.09254	0.096	0.046	1	Ppp4r3a	Amygdala
0.00549631	0.276351	0.228	0.168	1	AI593442	Amygdala
0.0055244	0.647996	0.136	0.081	1	Pcf11	Amygdala
0.00552613	0.607998	0.177	0.11	1	Ptprf	Amygdala
0.00554285	0.531781	0.235	0.157	1	Tub	Amygdala
0.00556326	0.502419	0.159	0.103	1	Ilf3	Amygdala
0.0055639	0.557393	0.253	0.171	1	P4hb	Amygdala
0.00557496	0.259519	0.148	0.11	1	Ergic1	Amygdala
0.0055855	1.62528	0.043	0.012	1	Ifitm2	Amygdala
0.0056001	1.60933	0.051	0.02	1	Dcn	Amygdala
0.00560704	0.465619	0.351	0.261	1	Eif3e	Amygdala
0.00565342	0.419659	0.322	0.234	1	Asrgl1	Amygdala
0.00566181	0.449177	0.351	0.259	1	Araf	Amygdala
0.00568881	0.566382	0.224	0.147	1	Arfgef3	Amygdala
0.00570641	0.397007	0.43	0.333	1	Dst	Amygdala
0.00574183	0.569242	0.208	0.134	1	Bmyc	Amygdala
0.00574806	0.559003	0.161	0.102	1	Pi4k2a	Amygdala
0.00575217	-0.946701	0.065	0.122	1	Exd2	Amygdala
0.00576412	0.824021	0.154	0.09	1	B4galnt4	Amygdala
0.00577256	0.798812	0.15	0.091	1	Hcn2	Amygdala
0.00578507	0.627315	0.23	0.156	1	Hars	Amygdala
0.00578879	0.65664	0.192	0.12	1	Phip	Amygdala
0.00579273	0.759818	0.15	0.086	1	Slc30a1	Amygdala
0.00579569	-0.253714	0.998	0.997	1	Rps29	Amygdala
0.00580124	0.650811	0.188	0.117	1	5730409E04Rik	Amygdala
0.00581084	1.27735	0.072	0.029	1	Tmem132e	Amygdala
0.00583136	1.35981	0.063	0.027	1	Msh3	Amygdala
0.00584606	1.25088	0.074	0.032	1	Usp53	Amygdala
0.00590418	0.625276	0.174	0.108	1	Ctcf	Amygdala
0.00590494	0.551747	0.204	0.132	1	Sfxn5	Amygdala
0.00590976	1.01955	0.098	0.047	1	Naaa	Amygdala
0.00591494	0.478832	0.228	0.154	1	Ppp6r1	Amygdala
0.00591555	0.235773	0.407	0.321	1	Dctn2	Amygdala
0.00594404	0.300522	0.271	0.2	1	Fscn1	Amygdala
0.00595482	0.614387	0.094	0.054	1	Map3k2	Amygdala
0.00597727	0.358489	0.479	0.382	1	Ddx24	Amygdala
0.00598152	0.833518	0.128	0.069	1	Slc25a28	Amygdala
0.00600699	0.959277	0.105	0.052	1	Camk1g	Amygdala
0.00601993	1.13985	0.065	0.027	1	Fcor	Amygdala
0.00602013	-0.374724	0.022	0.039	1	Zc4h2	Amygdala
0.00602346	0.136587	1	1	1	Gm42418	Amygdala
0.00604067	0.724811	0.177	0.113	1	Akap5	Amygdala
0.00604688	0.738067	0.166	0.105	1	Arih1	Amygdala
0.00606249	0.548734	0.289	0.208	1	Sorbs2	Amygdala
0.00609528	0.665918	0.204	0.135	1	Zrsr1	Amygdala
0.00610119	2.98785	0.011	0	1	Glis3	Amygdala
0.00611453	1.46178	0.051	0.017	1	Tmem138	Amygdala
0.0061172	0.526619	0.291	0.206	1	Ppp2r2a	Amygdala
0.00612336	0.963598	0.116	0.061	1	Tmem248	Amygdala
0.00612667	0.810968	0.148	0.085	1	Spata2	Amygdala
0.00613221	0.34703	0.291	0.213	1	Camk2g	Amygdala
0.00613837	0.446605	0.264	0.186	1	Pfn1	Amygdala
0.00615034	0.80814	0.096	0.049	1	Flt1	Amygdala
0.00615902	0.627315	0.23	0.154	1	Ptbp2	Amygdala
0.00618646	0.231771	0.472	0.381	1	Rabac1	Amygdala
0.00620106	0.249786	0.687	0.596	1	Gnao1	Amygdala
0.00621675	0.268914	0.642	0.547	1	Mrfap1	Amygdala
0.00623882	1.60452	0.049	0.015	1	Igfbp3	Amygdala
0.00625053	0.796547	0.141	0.08	1	Pigp	Amygdala
0.0063168	1.23938	0.054	0.02	1	Tcn2	Amygdala
0.00631833	0.627444	0.219	0.144	1	Eif3d	Amygdala
0.00634081	0.64644	0.208	0.134	1	Wdr45b	Amygdala
0.00635758	0.748019	0.101	0.054	1	Inpp5k	Amygdala
0.00637044	0.138751	0.403	0.33	1	Ddx17	Amygdala
0.00639667	0.62245	0.174	0.108	1	Pom121	Amygdala
0.00639983	0.803421	0.141	0.08	1	Cox19	Amygdala
0.00640037	0.791449	0.15	0.086	1	Nosip	Amygdala
0.00641549	0.825116	0.132	0.073	1	Aldh6a1	Amygdala
0.00642367	0.540387	0.28	0.196	1	Rtf1	Amygdala
0.00645545	0.736621	0.181	0.113	1	Lamp2	Amygdala
0.00647224	0.536466	0.277	0.205	1	Pcmtd1	Amygdala
0.00649196	0.538538	0.284	0.201	1	Dlgap3	Amygdala
0.00650288	0.378838	0.246	0.176	1	Timm17a	Amygdala
0.00651976	1.33577	0.045	0.015	1	Eefsec	Amygdala
0.00652614	-0.255425	0.492	0.511	1	Tma7	Amygdala
0.00653031	0.33665	0.295	0.218	1	Mapre3	Amygdala
0.00653744	0.3212	0.396	0.305	1	Anp32a	Amygdala
0.00659158	0.987846	0.081	0.037	1	Fntb	Amygdala
0.00659983	0.32982	0.159	0.11	1	Cygb	Amygdala
0.00661664	0.595528	0.188	0.12	1	Otud6b	Amygdala
0.00661806	0.680417	0.215	0.147	1	Endod1	Amygdala
0.00663153	0.859262	0.125	0.071	1	Mpp3	Amygdala
0.00665121	0.582052	0.257	0.178	1	Rnf130	Amygdala
0.00665996	0.267368	0.271	0.205	1	Kcna2	Amygdala
0.00666704	0.595528	0.224	0.147	1	Acbd6	Amygdala
0.00670813	0.809509	0.112	0.059	1	Ddit4	Amygdala
0.00672337	-0.178712	0.284	0.272	1	Zbtb18	Amygdala
0.00673905	0.29095	0.673	0.587	1	Ppp3r1	Amygdala
0.00674146	0.408421	0.432	0.343	1	Hspa5	Amygdala
0.0067518	1.50242	0.031	0.008	1	Spry1	Amygdala
0.00677322	0.130199	0.291	0.234	1	Nefm	Amygdala
0.00677437	1.01955	0.094	0.049	1	Rps6kl1	Amygdala
0.00678553	1.98785	0.036	0.008	1	Bak1	Amygdala
0.00678715	1.09476	0.087	0.042	1	Tmem176a	Amygdala
0.00679829	-0.353522	0.953	0.948	1	Camk2n1	Amygdala
0.0068005	0.443989	0.331	0.242	1	Ap2a1	Amygdala
0.0068048	1.03365	0.101	0.051	1	Mmut	Amygdala
0.00682289	1.02437	0.043	0.017	1	Adcy8	Amygdala
0.00682513	-0.25132	0.734	0.778	1	Tuba1b	Amygdala
0.00684437	0.598804	0.242	0.171	1	Nktr	Amygdala
0.00685788	0.840289	0.132	0.078	1	Btg1	Amygdala
0.00686428	0.297089	0.461	0.365	1	Myo5a	Amygdala
0.00687568	2.21024	0.029	0.005	1	Trpc3	Amygdala
0.00687568	2.21024	0.029	0.005	1	Sema4c	Amygdala
0.00687568	2.21024	0.029	0.005	1	Ripk1	Amygdala
0.00688051	0.523899	0.181	0.118	1	Smc6	Amygdala
0.00689494	-0.216636	0.515	0.508	1	Enc1	Amygdala
0.00690354	0.917456	0.119	0.063	1	Ncam2	Amygdala
0.00690763	0.57797	0.26	0.179	1	Camsap2	Amygdala
0.00691751	0.402883	0.275	0.196	1	B4gat1	Amygdala
0.00694694	0.318103	0.539	0.442	1	Slc1a3	Amygdala
0.00696122	0.371174	0.19	0.134	1	Wdr47	Amygdala
0.00698933	1.08096	0.069	0.03	1	Gab1	Amygdala
0.00698982	0.114009	0.604	0.518	1	Tuba4a	Amygdala
0.00700449	1.03676	0.094	0.047	1	Timm50	Amygdala
0.0070414	0.318921	0.436	0.342	1	Arhgdia	Amygdala
0.0070482	0.737302	0.114	0.076	1	Pakap.1	Amygdala
0.00704899	0.145387	0.188	0.151	1	Txndc15	Amygdala
0.00705477	0.58067	0.141	0.085	1	Ube2j2	Amygdala
0.00705992	0.35744	0.246	0.178	1	U2surp	Amygdala
0.00707283	1.00328	0.101	0.051	1	Lrp8	Amygdala
0.00707283	1.00328	0.101	0.051	1	Snx12	Amygdala
0.00711233	1.54039	0.045	0.014	1	Ppp1r15a	Amygdala
0.00712414	0.554886	0.251	0.171	1	Fam32a	Amygdala
0.00713759	0.987846	0.103	0.052	1	Zfp598	Amygdala
0.00714352	1.35397	0.063	0.024	1	Ehd4	Amygdala
0.00714907	1.40288	0.054	0.019	1	Ddx20	Amygdala
0.00715382	0.23195	0.313	0.244	1	Abhd17a	Amygdala
0.00717202	0.859741	0.139	0.081	1	Prmt5	Amygdala
0.00720022	0.402883	0.197	0.135	1	Ehd3	Amygdala
0.00720775	0.186763	0.969	0.949	1	Hsp90aa1	Amygdala
0.00724734	0.872369	0.11	0.064	1	Ncoa6	Amygdala
0.00725171	2.86231	0.02	0.002	1	Tlr2	Amygdala
0.00726324	0.933398	0.112	0.059	1	Ccsap	Amygdala
0.00726765	0.509799	0.201	0.134	1	Chd8	Amygdala
0.0072698	0.31542	0.235	0.174	1	Prpf8	Amygdala
0.00727177	2.51836	0.025	0.003	1	Sema6c	Amygdala
0.00727661	0.402883	0.43	0.34	1	Arpc1a	Amygdala
0.00728778	1.52841	0.051	0.017	1	B3gat2	Amygdala
0.00735968	0.308668	0.311	0.234	1	Agap2	Amygdala
0.00737615	0.882876	0.107	0.063	1	Uck1	Amygdala
0.00738062	0.47039	0.315	0.228	1	Psmd7	Amygdala
0.00738397	0.266147	0.318	0.242	1	Csrp1	Amygdala
0.00741928	0.435488	0.327	0.239	1	Ggnbp2	Amygdala
0.00743258	1.05496	0.072	0.032	1	Foxp4	Amygdala
0.00744308	0.307306	0.157	0.112	1	Hnrnph3	Amygdala
0.00746146	0.641043	0.188	0.118	1	4932438A13Rik	Amygdala
0.00747236	0.610688	0.174	0.11	1	Babam1	Amygdala
0.00751836	0.393781	0.306	0.223	1	Ik	Amygdala
0.00756618	0.82471	0.143	0.083	1	Mir100hg	Amygdala
0.0075844	1.05058	0.096	0.047	1	Cers5	Amygdala
0.00758684	0.326648	0.264	0.195	1	Hnrnpl	Amygdala
0.00760674	0.817921	0.143	0.086	1	Fam102a	Amygdala
0.00760694	-0.73462	0.087	0.134	1	Igfbp6	Amygdala
0.00761642	0.448207	0.195	0.132	1	Pik3r1	Amygdala
0.00761907	0.36418	0.51	0.431	1	Rab2a	Amygdala
0.00762055	2.72481	0.02	0.002	1	Cidea	Amygdala
0.00762055	2.72481	0.02	0.002	1	Fpgs	Amygdala
0.00762055	2.72481	0.02	0.002	1	Endou	Amygdala
0.00762285	-0.291261	0.389	0.42	1	Hsph1	Amygdala
0.00764168	0.93722	0.087	0.042	1	Slc39a9	Amygdala
0.00764315	0.523178	0.246	0.168	1	Ccny	Amygdala
0.00766718	0.699865	0.226	0.156	1	Cops3	Amygdala
0.00767839	-0.363918	0.266	0.294	1	Osbpl1a	Amygdala
0.00768197	-0.729028	0.101	0.157	1	Ost4	Amygdala
0.00768374	0.328883	0.472	0.376	1	Scg2	Amygdala
0.00771312	0.95308	0.087	0.042	1	Fgd4	Amygdala
0.00771465	1.31542	0.058	0.027	1	Med6	Amygdala
0.00772093	0.540387	0.179	0.115	1	Prune2	Amygdala
0.00773422	0.452271	0.367	0.277	1	2210016L21Rik	Amygdala
0.00775474	1.90538	0.036	0.008	1	Prkch	Amygdala
0.00775474	1.90538	0.036	0.008	1	Elmsan1	Amygdala
0.00775474	1.90538	0.036	0.008	1	9230112E08Rik	Amygdala
0.00777835	0.623009	0.213	0.139	1	Tmcc2	Amygdala
0.00778395	0.52751	0.277	0.2	1	Hnrnpr	Amygdala
0.00781046	0.621893	0.148	0.09	1	Slc6a8	Amygdala
0.00781362	0.24584	0.653	0.558	1	Slc17a7	Amygdala
0.00784156	0.709545	0.181	0.12	1	Mrpl24	Amygdala
0.00784641	1.03091	0.074	0.034	1	Med17	Amygdala
0.00785068	0.411761	0.306	0.223	1	Eif4b	Amygdala
0.00787354	0.755555	0.161	0.096	1	Uri1	Amygdala
0.00787461	2.40288	0.025	0.003	1	Gadd45a	Amygdala
0.00787701	0.548314	0.157	0.1	1	Ist1	Amygdala
0.0078839	-0.572869	0.181	0.252	1	Mgst3	Amygdala
0.00789304	-2.59712	0	0.012	1	Zdhhc15	Amygdala
0.00789304	-2.59712	0	0.012	1	Bmper	Amygdala
0.00791187	0.285526	0.345	0.266	1	Elmod1	Amygdala
0.00794186	0.657697	0.204	0.135	1	Letm1	Amygdala
0.00795202	0.750807	0.143	0.083	1	Eea1	Amygdala
0.00803183	1.27735	0.067	0.029	1	Lrp10	Amygdala
0.00805102	0.750807	0.141	0.081	1	Nampt	Amygdala
0.00811461	1.16188	0.083	0.041	1	Rnf2	Amygdala
0.00811807	0.975462	0.11	0.058	1	Ext1	Amygdala
0.00811807	0.911897	0.081	0.039	1	Mbip	Amygdala
0.00815333	0.650811	0.159	0.107	1	Mrpl58	Amygdala
0.00817192	0.350795	0.452	0.357	1	Ndufb7	Amygdala
0.00819432	1.08096	0.087	0.041	1	Tbc1d15	Amygdala
0.00820904	1.50242	0.054	0.022	1	Edem1	Amygdala
0.00822751	0.972249	0.096	0.047	1	Creg1	Amygdala
0.00823542	0.290409	0.157	0.112	1	Nalcn	Amygdala
0.00823624	0.61147	0.208	0.135	1	Chchd4	Amygdala
0.00827889	0.191379	0.396	0.32	1	Ndufs7	Amygdala
0.00829367	0.730048	0.136	0.09	1	Mir124-2hg	Amygdala
0.0083212	0.950371	0.11	0.061	1	Hrk	Amygdala
0.00832497	1.46178	0.054	0.019	1	Cmtm6	Amygdala
0.00833017	0.529416	0.242	0.184	1	Hnrnpm	Amygdala
0.00833104	0.172764	0.268	0.215	1	Fasn	Amygdala
0.00833191	0.487417	0.244	0.168	1	Rab12	Amygdala
0.00836291	1.40288	0.058	0.022	1	Itpr2	Amygdala
0.00836291	1.40288	0.058	0.022	1	Macrod1	Amygdala
0.00838514	0.67249	0.168	0.115	1	Ccdc25	Amygdala
0.00839972	0.47996	0.313	0.228	1	Rab11b	Amygdala
0.00842748	0.660041	0.103	0.058	1	Pofut2	Amygdala
0.00844636	0.908119	0.094	0.047	1	Zyx	Amygdala
0.00844636	0.908119	0.094	0.047	1	Pex13	Amygdala
0.00845548	0.585087	0.233	0.157	1	Cntnap2	Amygdala
0.00848875	0.642071	0.152	0.093	1	Riok3	Amygdala
0.00849554	0.675256	0.19	0.122	1	Dgat2	Amygdala
0.00850517	0.759818	0.152	0.09	1	Trmt1	Amygdala
0.00850852	0.410619	0.351	0.262	1	Psmb3	Amygdala
0.00853053	0.635057	0.157	0.096	1	Pgm1	Amygdala
0.00853527	0.186565	0.371	0.299	1	Atp2b2	Amygdala
0.00855025	0.369331	0.179	0.124	1	Neurod2	Amygdala
0.00855733	0.604517	0.224	0.154	1	Ppp4r2	Amygdala
0.00855842	0.179211	0.318	0.255	1	Arpc5	Amygdala
0.00859801	0.75652	0.139	0.088	1	Ppp6r3	Amygdala
0.00860124	0.530433	0.255	0.176	1	Adnp	Amygdala
0.00868369	0.380515	0.26	0.188	1	Hmgn1	Amygdala
0.00869556	-1.18208	0.009	0.029	1	Smco3	Amygdala
0.00870723	0.862315	0.107	0.056	1	Rreb1	Amygdala
0.00872284	0.347742	0.161	0.112	1	Ago2	Amygdala
0.00875163	0.771271	0.148	0.086	1	Fam131b	Amygdala
0.00879429	0.510687	0.248	0.171	1	Brsk1	Amygdala
0.0088073	1.16842	0.072	0.03	1	2410131K14Rik	Amygdala
0.00882912	0.409281	0.394	0.305	1	Lsamp	Amygdala
0.00884276	1.62528	0.045	0.014	1	Sdk2	Amygdala
0.00886543	0.642554	0.197	0.127	1	Coro2b	Amygdala
0.00889485	0.530891	0.219	0.147	1	Lsm14b	Amygdala
0.00890701	0.96848	0.081	0.039	1	Gtf2ird1	Amygdala
0.00893736	0.490346	0.107	0.066	1	Ptpn23	Amygdala
0.00896201	0.488857	0.242	0.166	1	Sltm	Amygdala
0.00896361	0.512937	0.315	0.235	1	Cacna2d1	Amygdala
0.00897637	0.6572	0.192	0.124	1	Pcm1	Amygdala
0.00898225	0.960879	0.107	0.056	1	Tmem189	Amygdala
0.0089944	0.100259	0.998	0.997	1	Calm1	Amygdala
0.00903602	0.460599	0.11	0.071	1	Ptpru	Amygdala
0.00904398	0.491888	0.23	0.157	1	Supt6	Amygdala
0.00904978	1.35397	0.06	0.024	1	Ctla2a	Amygdala
0.00904978	1.35397	0.06	0.024	1	Tspan15	Amygdala
0.00905624	2.08096	0.031	0.007	1	Sowahc	Amygdala
0.00905671	1.10332	0.083	0.039	1	Uimc1	Amygdala
0.00907077	0.294824	0.19	0.139	1	Ddah1	Amygdala
0.00907404	0.718385	0.119	0.068	1	Med16	Amygdala
0.00907404	0.718385	0.119	0.068	1	Vps9d1	Amygdala
0.00909803	0.3212	0.21	0.151	1	Arhgap33	Amygdala
0.00910166	0.720624	0.17	0.107	1	Psmd11	Amygdala
0.00910525	0.449426	0.136	0.09	1	Hid1	Amygdala
0.00911819	0.43391	0.087	0.076	1	Pltp	Amygdala
0.0091334	0.48476	0.291	0.208	1	Cul1	Amygdala
0.00913806	1.04674	0.096	0.049	1	Traf7	Amygdala
0.00919616	0.489595	0.235	0.161	1	9930021J03Rik	Amygdala
0.009197	0.378904	0.333	0.249	1	Gsk3b	Amygdala
0.00921056	0.602192	0.13	0.078	1	Samd4b	Amygdala
0.00921112	0.483803	0.311	0.227	1	Rnf208	Amygdala
0.00923591	0.847668	0.103	0.054	1	Mtus2	Amygdala
0.00923752	0.959277	0.105	0.054	1	Rxylt1	Amygdala
0.00925931	0.673531	0.152	0.091	1	Wsb1	Amygdala
0.00926107	0.288812	0.304	0.232	1	Nat8l	Amygdala
0.00927848	0.543061	0.116	0.071	1	Prpf18	Amygdala
0.00929483	0.201249	0.468	0.384	1	Tmod2	Amygdala
0.00930906	0.682991	0.174	0.108	1	Afdn	Amygdala
0.00932971	0.933398	0.11	0.058	1	Csnk1g1	Amygdala
0.00932971	0.933398	0.11	0.058	1	Fbxo10	Amygdala
0.00933556	0.109591	0.333	0.277	1	Akap11	Amygdala
0.00933659	1.40288	0.056	0.02	1	Gtf2ird2	Amygdala
0.00934393	0.349245	0.26	0.188	1	Reps2	Amygdala
0.00937169	0.631508	0.217	0.146	1	Cdk9	Amygdala
0.00938149	0.443241	0.284	0.203	1	Mink1	Amygdala
0.00938419	0.810541	0.134	0.076	1	Nxph1	Amygdala
0.00939859	0.755185	0.13	0.074	1	Skil	Amygdala
0.00945076	0.10436	0.183	0.151	1	Lnpep	Amygdala
0.00946482	0.444703	0.217	0.151	1	Fxr2	Amygdala
0.00946713	0.278077	0.318	0.244	1	Git1	Amygdala
0.00948039	0.283044	0.45	0.359	1	Tceal9	Amygdala
0.00948785	0.827381	0.107	0.058	1	Etnppl	Amygdala
0.00949259	0.327332	0.192	0.139	1	Eif3b	Amygdala
0.00949689	0.359162	0.268	0.198	1	Fdft1	Amygdala
0.00950642	-0.11324	0.479	0.452	1	Pink1	Amygdala
0.00952519	0.643891	0.085	0.049	1	Kirrel3	Amygdala
0.00953777	0.690686	0.181	0.117	1	Akt1	Amygdala
0.00955089	0.679215	0.201	0.135	1	Ivns1abp	Amygdala
0.00958555	0.451324	0.369	0.288	1	Oga	Amygdala
0.00959222	0.643891	0.134	0.08	1	Clasp1	Amygdala
0.00960779	0.862315	0.083	0.052	1	Nr4a2	Amygdala
0.00962412	0.88831	0.06	0.029	1	Cpne8	Amygdala
0.00962586	1.04031	0.089	0.044	1	Slc16a2	Amygdala
0.00964131	0.841768	0.125	0.069	1	Naa10	Amygdala
0.0096579	0.615187	0.19	0.122	1	Slk	Amygdala
0.00966239	0.124234	0.497	0.42	1	Eif2s2	Amygdala
0.00967748	0.638261	0.195	0.125	1	Far1	Amygdala
0.00968182	0.492521	0.306	0.234	1	Chl1	Amygdala
0.00973007	0.572808	0.266	0.195	1	Gja1	Amygdala
0.0097309	0.226386	0.298	0.234	1	Tsn	Amygdala
0.00973787	1.04031	0.087	0.044	1	Dgkg	Amygdala
0.00978298	0.622196	0.161	0.1	1	Irs2	Amygdala
0.00979631	1.02179	0.089	0.046	1	Sac3d1	Amygdala
0.00982345	0.578733	0.228	0.164	1	Cfl2	Amygdala
0.00982696	0.44436	0.374	0.299	1	Gad2	Amygdala
0.00984025	1.11338	0.076	0.034	1	Flna	Amygdala
0.00984911	-0.342075	0.226	0.252	1	Baalc	Amygdala
0.00989543	1.03365	0.096	0.049	1	Abhd3	Amygdala
0.00991677	0.71974	0.141	0.095	1	Otud5	Amygdala
0.00994535	0.276091	0.57	0.475	1	Ntrk2	Amygdala
0.00997241	0.635544	0.192	0.124	1	Nae1	Amygdala
0.00997833	0.320421	0.177	0.127	1	Bhlhb9	Amygdala
0.0100144	0.459467	0.114	0.074	1	Ppp1r37	Amygdala
0.0100542	-0.273328	0.562	0.597	1	Atp5mpl	Amygdala
0.0100626	0.829148	0.092	0.047	1	Cpne2	Amygdala
0.0100643	1.06185	0.065	0.029	1	Zxdc	Amygdala
0.0100878	1.76545	0.038	0.01	1	Homer3	Amygdala
0.0101137	0.247605	0.535	0.44	1	Wbp2	Amygdala
0.010118	0.545328	0.228	0.154	1	Ube2q1	Amygdala
0.0101515	0.336286	0.264	0.196	1	Clasp2	Amygdala
0.0101746	0.69239	0.163	0.113	1	Brinp2	Amygdala
0.0101957	0.468175	0.228	0.157	1	Phf14	Amygdala
0.0102411	1.98785	0.031	0.007	1	Slc25a15	Amygdala
0.0102411	1.98785	0.031	0.007	1	Bst2	Amygdala
0.0102411	1.98785	0.031	0.007	1	Xpo4	Amygdala
0.010312	1.35042	0.058	0.022	1	Xxylt1	Amygdala
0.0103521	0.688286	0.157	0.095	1	Nagk	Amygdala
0.0103882	0.33692	0.32	0.24	1	Trim9	Amygdala
0.0104106	1.54039	0.047	0.015	1	Slc29a1	Amygdala
0.0104117	0.716992	0.101	0.058	1	Mrps30	Amygdala
0.0104414	-2.40447	0.002	0.022	1	Zfp760	Amygdala
0.0104466	0.34399	0.157	0.113	1	Slc27a1	Amygdala
0.0104592	0.206486	0.103	0.074	1	Exosc10	Amygdala
0.0104726	0.533467	0.206	0.137	1	Gsta4	Amygdala
0.0105024	0.705446	0.159	0.096	1	Rnmt	Amygdala
0.0106575	0.358095	0.396	0.306	1	Ppm1a	Amygdala
0.0106713	0.724811	0.17	0.11	1	Pdgfa	Amygdala
0.0107081	0.269989	0.228	0.169	1	Olig1	Amygdala
0.010713	0.324028	0.183	0.132	1	Sae1	Amygdala
0.0108136	1.00555	0.085	0.041	1	Sorbs1	Amygdala
0.0108286	0.831727	0.074	0.036	1	Eloa	Amygdala
0.0108815	0.354385	0.405	0.315	1	Cadm2	Amygdala
0.0108896	0.714827	0.15	0.09	1	Cnot2	Amygdala
0.0109624	0.384849	0.298	0.218	1	Phactr3	Amygdala
0.010974	-0.330097	0.284	0.31	1	Hmgcs1	Amygdala
0.0109839	0.603581	0.161	0.102	1	Golga7	Amygdala
0.0110298	0.324273	0.253	0.188	1	Strn4	Amygdala
0.01104	1.60452	0.045	0.015	1	Hspb8	Amygdala
0.0110913	0.732191	0.105	0.059	1	Slc25a25	Amygdala
0.0110951	0.572808	0.136	0.086	1	Nsmce4a	Amygdala
0.0111398	0.499099	0.119	0.096	1	Mrps11	Amygdala
0.0111818	1.10743	0.083	0.042	1	Cxcl12	Amygdala
0.0112057	0.502419	0.065	0.039	1	Dlgap2	Amygdala
0.0112086	0.582207	0.161	0.102	1	Rap1a	Amygdala
0.0112226	0.352257	0.177	0.127	1	Rgs7	Amygdala
0.0112431	1.30335	0.06	0.024	1	Pgam2	Amygdala
0.0112431	1.30335	0.06	0.024	1	Arhgap17	Amygdala
0.0112518	0.393485	0.309	0.228	1	Ola1	Amygdala
0.0112629	1.01057	0.069	0.032	1	Arf6	Amygdala
0.0112969	0.738933	0.148	0.096	1	Pik3ca	Amygdala
0.0113307	1.19935	0.069	0.03	1	Lsg1	Amygdala
0.011382	0.729694	0.15	0.09	1	Las1l	Amygdala
0.0113917	0.196122	0.85	0.785	1	Rpl3	Amygdala
0.0113936	0.424152	0.371	0.289	1	Hspa9	Amygdala
0.0114053	1.13985	0.054	0.022	1	Decr1	Amygdala
0.0114311	0.706275	0.123	0.071	1	Rnf115	Amygdala
0.0114447	-0.117949	0.15	0.14	1	Fbxo25	Amygdala
0.0114609	0.957472	0.092	0.052	1	Cd3eap	Amygdala
0.0114738	0.569533	0.219	0.147	1	Eftud2	Amygdala
0.0115627	1.12535	0.067	0.029	1	Pcgf1	Amygdala
0.011576	0.554886	0.206	0.137	1	Begain	Amygdala
0.0115926	0.228109	0.275	0.215	1	Pdxk	Amygdala
0.0116828	0.572808	0.15	0.095	1	Dock9	Amygdala
0.0117101	1.27735	0.065	0.027	1	Zfp30	Amygdala
0.0117255	0.810541	0.132	0.076	1	Mrs2	Amygdala
0.0117625	1.18049	0.074	0.034	1	Cep85l	Amygdala
0.0117907	1.16842	0.065	0.032	1	Slc35b2	Amygdala
0.0117912	0.569533	0.217	0.146	1	Lhfpl4	Amygdala
0.0118112	0.629952	0.192	0.134	1	Inpp5f	Amygdala
0.0118137	0.752826	0.134	0.078	1	Mier1	Amygdala
0.011822	0.386489	0.329	0.245	1	Ramp1	Amygdala
0.0118275	0.506388	0.244	0.169	1	Bcas1	Amygdala
0.0118285	0.353344	0.418	0.328	1	Eif3f	Amygdala
0.0118488	0.511408	0.15	0.098	1	Rnf114	Amygdala
0.0118855	0.623009	0.201	0.142	1	Pgrmc2	Amygdala
0.0119029	0.762426	0.143	0.086	1	Rxrb	Amygdala
0.0119301	0.614387	0.213	0.142	1	Sys1	Amygdala
0.0119606	-0.779981	0.081	0.125	1	Med29	Amygdala
0.0119703	0.532944	0.128	0.083	1	Zc3h7b	Amygdala
0.0119724	0.623273	0.219	0.149	1	Cdc37l1	Amygdala
0.0119889	0.6057	0.128	0.078	1	Cpsf1	Amygdala
0.0120154	0.232349	0.461	0.376	1	Son	Amygdala
0.0120288	-0.169223	0.81	0.807	1	Rpl23	Amygdala
0.0120354	0.88831	0.089	0.046	1	Csrnp2	Amygdala
0.01205	-0.226867	0.488	0.492	1	Ndufb2	Amygdala
0.0120594	0.694346	0.163	0.107	1	Kat7	Amygdala
0.0121051	0.687613	0.132	0.09	1	Dpysl4	Amygdala
0.0121274	0.29099	0.555	0.467	1	Pafah1b1	Amygdala
0.0121285	0.53615	0.26	0.184	1	Apba2	Amygdala
0.0121607	-0.193407	0.702	0.707	1	Atpif1	Amygdala
0.0121618	1.52841	0.047	0.017	1	Zfp212	Amygdala
0.0121988	0.825574	0.13	0.074	1	Ptprj	Amygdala
0.0122553	0.762426	0.136	0.086	1	Ccnl1	Amygdala
0.0122911	0.415939	0.213	0.147	1	Lamtor4	Amygdala
0.0123083	0.553663	0.244	0.178	1	2410006H16Rik	Amygdala
0.0123117	-0.144857	0.718	0.707	1	Atp5g3	Amygdala
0.0123172	0.971167	0.092	0.046	1	Lrp6	Amygdala
0.0123382	0.699276	0.141	0.093	1	Smu1	Amygdala
0.0124065	0.94054	0.092	0.051	1	Mdm4	Amygdala
0.012415	0.689187	0.096	0.068	1	Tmod1	Amygdala
0.0124227	0.175615	0.396	0.323	1	Abhd12	Amygdala
0.0124476	1.72481	0.029	0.007	1	Ifi30	Amygdala
0.0124631	1.65081	0.04	0.012	1	Glt1d1	Amygdala
0.0124631	1.65081	0.04	0.012	1	Slc25a53	Amygdala
0.0124725	0.909843	0.11	0.059	1	Ctps	Amygdala
0.0125018	0.959277	0.101	0.052	1	Otof	Amygdala
0.0125048	0.531207	0.101	0.063	1	Frmd4a	Amygdala
0.0125241	0.359815	0.318	0.237	1	Rbbp7	Amygdala
0.0125495	1.11338	0.076	0.036	1	Zfp574	Amygdala
0.0125718	0.762426	0.136	0.08	1	Zeb1	Amygdala
0.0125817	1.16842	0.067	0.032	1	Ctu2	Amygdala
0.0125921	0.402883	0.257	0.186	1	Wac	Amygdala
0.012614	0.490346	0.177	0.117	1	Golph3	Amygdala
0.012646	0.429356	0.119	0.076	1	Med13	Amygdala
0.0126474	0.188758	0.333	0.266	1	Slc6a17	Amygdala
0.0126512	0.579206	0.224	0.152	1	Etf1	Amygdala
0.0127099	0.987846	0.085	0.046	1	Zfp777	Amygdala
0.0127216	0.847668	0.098	0.059	1	Mdga2	Amygdala
0.0127237	0.783487	0.134	0.078	1	Ezr	Amygdala
0.0127293	-0.316457	0.454	0.496	1	Rpl10	Amygdala
0.0127461	0.987846	0.076	0.036	1	Mier3	Amygdala
0.0128015	0.868547	0.119	0.066	1	Spg7	Amygdala
0.0128177	1.13985	0.072	0.034	1	Ubxn7	Amygdala
0.0128183	0.196909	0.385	0.313	1	Ptges3	Amygdala
0.012821	0.173401	0.293	0.239	1	Gmfb	Amygdala
0.0128613	1.06585	0.076	0.039	1	Cav2	Amygdala
0.0128822	0.580882	0.219	0.149	1	Usp7	Amygdala
0.0129109	0.215798	0.264	0.205	1	Chp1	Amygdala
0.0129241	0.532166	0.262	0.188	1	Nceh1	Amygdala
0.0129513	1.22231	0.065	0.027	1	Dram2	Amygdala
0.0129522	0.688792	0.172	0.115	1	Srek1	Amygdala
0.0129526	0.769011	0.121	0.074	1	Dyrk2	Amygdala
0.0129618	0.788173	0.13	0.074	1	Hsdl1	Amygdala
0.0129872	0.653691	0.188	0.124	1	Psme3	Amygdala
0.0130153	0.324881	0.157	0.115	1	Mrps6	Amygdala
0.0130206	1.35042	0.056	0.022	1	Znrf2	Amygdala
0.013032	0.334496	0.213	0.152	1	Klhl9	Amygdala
0.0130324	2.10332	0.027	0.005	1	Lama5	Amygdala
0.0130324	2.10332	0.027	0.005	1	Gm49602	Amygdala
0.0130324	2.10332	0.027	0.005	1	Wdpcp	Amygdala
0.0130569	0.515358	0.163	0.107	1	Hipk1	Amygdala
0.0130679	0.572808	0.13	0.08	1	Phlpp1	Amygdala
0.0130809	0.917456	0.105	0.056	1	Zfp36l2	Amygdala
0.0130993	0.470628	0.215	0.147	1	Sms	Amygdala
0.0131139	0.402883	0.163	0.112	1	Ranbp3	Amygdala
0.0131181	0.878221	0.114	0.063	1	Kbtbd2	Amygdala
0.0131306	0.208836	0.859	0.809	1	Map1b	Amygdala
0.0131446	0.810059	0.125	0.071	1	Ackr1	Amygdala
0.0131786	0.239547	0.506	0.415	1	Arl6ip1	Amygdala
0.0131799	1.46178	0.049	0.019	1	E2f4	Amygdala
0.0131838	0.917456	0.101	0.052	1	Them4	Amygdala
0.0132403	0.905384	0.105	0.059	1	Fcho2	Amygdala
0.0132483	0.943452	0.034	0.014	1	Adam17	Amygdala
0.013281	0.155502	0.49	0.411	1	Rsrp1	Amygdala
0.0132927	0.572808	0.208	0.139	1	Stard7	Amygdala
0.0133016	0.729384	0.157	0.096	1	Rab11fip2	Amygdala
0.013317	0.243761	0.676	0.589	1	Hpcal4	Amygdala
0.0133347	0.765453	0.078	0.042	1	Dgcr8	Amygdala
0.0133596	0.549725	0.19	0.125	1	Ube2h	Amygdala
0.0133668	0.699276	0.13	0.091	1	Setd5	Amygdala
0.0133749	1.06585	0.078	0.039	1	Gm49980	Amygdala
0.0134203	0.862315	0.11	0.059	1	Plxnb2	Amygdala
0.0134343	1.40288	0.051	0.019	1	Pwwp2b	Amygdala
0.0134343	1.40288	0.051	0.019	1	Ofd1	Amygdala
0.0134343	1.40288	0.051	0.019	1	Nup93	Amygdala
0.0134343	1.40288	0.051	0.019	1	Gpr135	Amygdala
0.0134366	0.926445	0.101	0.052	1	Fam189b	Amygdala
0.0134474	0.750807	0.114	0.064	1	Kdm7a	Amygdala
0.0134664	0.57465	0.204	0.135	1	Zranb1	Amygdala
0.0135854	0.89387	0.107	0.058	1	Mgat4b	Amygdala
0.0135936	0.754356	0.081	0.044	1	Ccdc115	Amygdala
0.0135936	0.754356	0.081	0.044	1	Prr3	Amygdala
0.0136188	1.00555	0.085	0.044	1	Khdc4	Amygdala
0.0136241	0.442054	0.221	0.154	1	Srsf6	Amygdala
0.0136301	0.765453	0.112	0.063	1	Serp1	Amygdala
0.0136725	0.323316	0.38	0.296	1	Chmp2a	Amygdala
0.0137074	0.724811	0.13	0.09	1	Kctd4	Amygdala
0.0137807	0.855396	0.056	0.027	1	Slc30a10	Amygdala
0.0138128	0.900383	0.089	0.054	1	Rbp1	Amygdala
0.0139005	1.52841	0.045	0.017	1	Sulf1	Amygdala
0.0139301	0.908119	0.087	0.051	1	Gigyf1	Amygdala
0.0140024	0.748658	0.116	0.078	1	Hdac4	Amygdala
0.0140109	-0.995666	0.02	0.047	1	Dhodh	Amygdala
0.0140221	0.880931	0.085	0.044	1	Topors	Amygdala
0.0140338	0.832568	0.123	0.074	1	Plxnd1	Amygdala
0.0140737	0.582589	0.213	0.152	1	Opa1	Amygdala
0.0140894	0.515358	0.235	0.162	1	Ncoa7	Amygdala
0.0141441	0.690165	0.15	0.091	1	Dcaf5	Amygdala
0.0142116	0.715474	0.157	0.098	1	Kansl2	Amygdala
0.014221	0.309224	0.324	0.249	1	Dnm1l	Amygdala
0.0142761	0.452924	0.322	0.249	1	Cdk17	Amygdala
0.0143543	0.402883	0.136	0.091	1	Ubr2	Amygdala
0.0143764	0.381079	0.371	0.286	1	C2cd2l	Amygdala
0.0144348	1.15496	0.069	0.03	1	Chd1	Amygdala
0.0144431	0.597531	0.201	0.134	1	Chpt1	Amygdala
0.0145105	0.442961	0.157	0.107	1	Rsrc1	Amygdala
0.0145497	-0.154754	0.801	0.788	1	Rpl39	Amygdala
0.0145591	0.817921	0.107	0.064	1	Slc35e2	Amygdala
0.0145719	0.621063	0.121	0.073	1	Sertm1	Amygdala
0.0145826	1.25088	0.056	0.022	1	Ppat	Amygdala
0.014606	0.303645	0.508	0.418	1	Rack1	Amygdala
0.0146513	0.424578	0.143	0.098	1	Gtf2a2	Amygdala
0.0147396	0.587308	0.159	0.102	1	Phax	Amygdala
0.0148169	1.55489	0.043	0.014	1	Tmem150a	Amygdala
0.0148169	1.55489	0.043	0.014	1	Gpr146	Amygdala
0.0148197	0.353736	0.365	0.281	1	Mapk3	Amygdala
0.0148253	0.739918	0.148	0.09	1	Cacul1	Amygdala
0.0148509	0.375662	0.217	0.156	1	Exoc3	Amygdala
0.014853	1.3463	0.054	0.02	1	Pfas	Amygdala
0.0148621	1.76545	0.036	0.01	1	Bag3	Amygdala
0.0148855	1.04031	0.085	0.042	1	Tor2a	Amygdala
0.0149186	0.359162	0.139	0.098	1	Lap3	Amygdala
0.0150119	0.135864	0.658	0.574	1	Purb	Amygdala
0.0150697	0.458737	0.306	0.228	1	Klf13	Amygdala
0.015107	0.698339	0.159	0.103	1	Fnip1	Amygdala
0.0151091	-0.342187	0.152	0.168	1	Msmo1	Amygdala
0.0151114	1.00433	0.089	0.046	1	Axl	Amygdala
0.0151314	0.313246	0.166	0.12	1	Fzr1	Amygdala
0.0152256	0.312685	0.195	0.144	1	Snx27	Amygdala
0.0152501	0.113377	0.116	0.083	1	Sh2d5	Amygdala
0.0152541	0.417834	0.36	0.277	1	Psmd4	Amygdala
0.0152554	0.625276	0.172	0.11	1	Arl4a	Amygdala
0.0152571	0.635057	0.157	0.098	1	Tmx1	Amygdala
0.0152601	0.105203	0.204	0.168	1	Ubr4	Amygdala
0.0153665	0.699276	0.148	0.09	1	Epc2	Amygdala
0.0154271	0.716041	0.159	0.102	1	Glg1	Amygdala
0.0154284	0.650811	0.081	0.046	1	Pigt	Amygdala
0.0154494	0.711006	0.112	0.064	1	Snapin	Amygdala
0.0154725	0.817921	0.06	0.03	1	Aen	Amygdala
0.0155068	2.27735	0.022	0.003	1	Slc22a5	Amygdala
0.0155068	2.27735	0.022	0.003	1	Spata6	Amygdala
0.0155068	2.27735	0.022	0.003	1	Fam177a	Amygdala
0.0155068	2.27735	0.022	0.003	1	Lbp	Amygdala
0.0155068	2.27735	0.022	0.003	1	Mia	Amygdala
0.0155143	0.709545	0.101	0.058	1	Cfap410	Amygdala
0.0155555	0.275333	0.244	0.186	1	Nmnat2	Amygdala
0.0155792	0.433257	0.201	0.14	1	Ppp1r12c	Amygdala
0.0156113	0.183874	0.438	0.362	1	Oxct1	Amygdala
0.0156162	0.382125	0.277	0.205	1	Sbno1	Amygdala
0.0156254	0.807274	0.087	0.056	1	Phc3	Amygdala
0.0156283	1.30335	0.056	0.024	1	Ccdc117	Amygdala
0.0156425	0.285844	0.6	0.513	1	Celf2	Amygdala
0.0156639	0.724811	0.136	0.081	1	Bloc1s1	Amygdala
0.0157138	0.65664	0.125	0.074	1	Raf1	Amygdala
0.0157199	0.719357	0.134	0.08	1	Clip4	Amygdala
0.0157617	0.327431	0.3	0.227	1	Psmc2	Amygdala
0.0157687	0.810059	0.125	0.073	1	Rhou	Amygdala
0.0157764	0.635057	0.152	0.095	1	Bcl7a	Amygdala
0.0157838	0.911897	0.078	0.039	1	Dhx38	Amygdala
0.0158065	0.186259	0.342	0.276	1	Tprgl	Amygdala
0.0158146	-0.156724	0.481	0.47	1	Gng13	Amygdala
0.0158528	-1.22161	0.025	0.061	1	Tmem218	Amygdala
0.0158847	0.456655	0.309	0.23	1	Smap2	Amygdala
0.0159133	0.333897	0.421	0.333	1	Nedd4	Amygdala
0.0159173	2.57281	0.018	0.002	1	Gm3854	Amygdala
0.0159173	2.57281	0.018	0.002	1	Cfap126	Amygdala
0.0159173	2.57281	0.018	0.002	1	Lsp1	Amygdala
0.0159173	2.57281	0.018	0.002	1	Gm20219	Amygdala
0.0159173	2.57281	0.018	0.002	1	Lag3	Amygdala
0.0159173	2.57281	0.018	0.002	1	Timp1	Amygdala
0.0159324	0.195591	0.537	0.452	1	Rnf187	Amygdala
0.0159412	0.313878	0.204	0.19	1	Ube2s	Amygdala
0.0160361	0.291092	0.385	0.303	1	Ndufs3	Amygdala
0.0160753	0.514994	0.219	0.151	1	Myo6	Amygdala
0.0161667	0.371174	0.19	0.135	1	Dhx9	Amygdala
0.016171	0.529795	0.192	0.129	1	Cmip	Amygdala
0.016183	1.18715	0.065	0.029	1	Dguok	Amygdala
0.016183	1.18715	0.065	0.029	1	Zfp956	Amygdala
0.0161852	1.30335	0.056	0.022	1	Arl4d	Amygdala
0.0161953	0.704053	0.136	0.081	1	Samd14	Amygdala
0.0162187	0.4241	0.262	0.19	1	Gna11	Amygdala
0.0162648	-0.838125	0.069	0.118	1	Smim11	Amygdala
0.016267	0.895923	0.081	0.041	1	Sox4	Amygdala
0.0162691	1.98785	0.029	0.007	1	1700017B05Rik	Amygdala
0.0162691	1.98785	0.029	0.007	1	Vasn	Amygdala
0.0163043	-0.260082	0.409	0.431	1	Slc12a5	Amygdala
0.016374	0.688286	0.154	0.102	1	Rtf2	Amygdala
0.0163889	0.788173	0.13	0.076	1	Rcan1	Amygdala
0.0163896	-0.17287	0.96	0.968	1	Calm2	Amygdala
0.0164718	0.617622	0.19	0.127	1	Derl1	Amygdala
0.0164741	-0.184569	0.365	0.367	1	Pitpna	Amygdala
0.0164944	0.120118	0.53	0.457	1	Rplp0	Amygdala
0.0166261	0.808876	0.112	0.066	1	Asxl1	Amygdala
0.0166565	-0.183174	0.624	0.618	1	Hint1	Amygdala
0.0166692	0.492769	0.286	0.212	1	Ank	Amygdala
0.0166951	0.559853	0.186	0.122	1	Strn3	Amygdala
0.0167126	1.04925	0.078	0.037	1	Jag2	Amygdala
0.0167126	1.04925	0.078	0.037	1	Tent2	Amygdala
0.0167375	-0.143458	0.781	0.761	1	Ndufa4	Amygdala
0.016765	0.543365	0.199	0.134	1	Prps1	Amygdala
0.0167745	0.917456	0.103	0.056	1	Tsc22d2	Amygdala
0.0167751	0.838982	0.092	0.056	1	Fahd2a	Amygdala
0.0167881	1.15496	0.067	0.03	1	Plvap	Amygdala
0.0167913	0.452809	0.277	0.201	1	Glrx3	Amygdala
0.0168095	0.232958	0.414	0.333	1	Wsb2	Amygdala
0.0168537	0.720073	0.15	0.093	1	A830018L16Rik	Amygdala
0.0168859	1.03091	0.067	0.03	1	Rgs3	Amygdala
0.016923	1.02179	0.085	0.042	1	Xab2	Amygdala
0.0169512	0.464284	0.154	0.105	1	Itsn2	Amygdala
0.0169644	0.437649	0.092	0.061	1	Anxa5	Amygdala
0.016972	-0.150446	0.931	0.936	1	Cox6c	Amygdala
0.0170178	0.285526	0.239	0.183	1	Dnajc7	Amygdala
0.0170638	0.274646	0.577	0.491	1	Matr3	Amygdala
0.0170707	-2.29756	0.002	0.02	1	Rrad	Amygdala
0.0170707	-2.29756	0.002	0.02	1	C130073E24Rik	Amygdala
0.0170762	0.86683	0.085	0.044	1	Tmem120a	Amygdala
0.017081	0.360655	0.371	0.288	1	Cdip1	Amygdala
0.0170983	0.402883	0.204	0.146	1	Pcyox1	Amygdala
0.0171022	1.47327	0.045	0.015	1	Tnfrsf1a	Amygdala
0.0171026	0.375403	0.414	0.332	1	Ap2s1	Amygdala
0.0171159	-0.232265	0.4	0.416	1	Cycs	Amygdala
0.0171498	0.627757	0.19	0.127	1	Prkar2a	Amygdala
0.0171748	0.665918	0.107	0.074	1	Alg10b	Amygdala
0.0172423	0.987846	0.089	0.046	1	Fam160b1	Amygdala
0.017376	0.51654	0.139	0.09	1	Prdx3	Amygdala
0.0174178	0.216212	0.821	0.768	1	Ywhae	Amygdala
0.017442	1.68299	0.036	0.01	1	Mindy4	Amygdala
0.0174489	1.25088	0.058	0.024	1	Cplx3	Amygdala
0.0174799	-0.252567	0.427	0.447	1	H2afz	Amygdala
0.0175249	1.00695	0.083	0.041	1	Ksr1	Amygdala
0.0175662	-1.4551	0.016	0.046	1	Gm13205	Amygdala
0.017676	0.593215	0.179	0.117	1	Arl6ip5	Amygdala
0.0176839	0.430898	0.11	0.073	1	Rabggtb	Amygdala
0.0176851	0.448113	0.309	0.234	1	Tmem132a	Amygdala
0.0177525	0.384621	0.3	0.223	1	Aff4	Amygdala
0.0177658	0.52024	0.246	0.174	1	Kif3a	Amygdala
0.0177843	-0.25628	0.398	0.418	1	Gabra1	Amygdala
0.0177856	0.607703	0.134	0.096	1	Tpp1	Amygdala
0.0178047	0.554886	0.114	0.088	1	Zfp651	Amygdala
0.0178152	0.497211	0.17	0.115	1	Appbp2	Amygdala
0.0178176	0.219019	0.217	0.171	1	Papola	Amygdala
0.0179368	1.08096	0.051	0.022	1	Ciart	Amygdala
0.017941	0.783973	0.114	0.064	1	Tbkbp1	Amygdala
0.0179561	0.922257	0.092	0.047	1	Ptpre	Amygdala
0.0179777	0.114586	0.405	0.343	1	Srp14	Amygdala
0.0179841	0.847668	0.103	0.056	1	Ptp4a3	Amygdala
0.0179843	1.12535	0.067	0.032	1	Gm28050	Amygdala
0.0179846	0.253074	0.508	0.42	1	Snca	Amygdala
0.0180007	0.134687	0.356	0.298	1	Arl1	Amygdala
0.018008	0.474142	0.174	0.118	1	Mapk14	Amygdala
0.0180147	0.855396	0.11	0.061	1	D10Wsu102e	Amygdala
0.018041	0.472705	0.246	0.174	1	Ccdc85b	Amygdala
0.0180627	0.665918	0.089	0.051	1	Mfap3l	Amygdala
0.0180669	0.569533	0.21	0.144	1	Rapgef5	Amygdala
0.0180791	-2.01215	0.004	0.025	1	Crybb1	Amygdala
0.018085	0.882876	0.107	0.061	1	Rsbn1	Amygdala
0.0181064	0.865855	0.107	0.059	1	Ubn1	Amygdala
0.0181103	0.817921	0.074	0.037	1	Nrip2	Amygdala
0.018115	0.62245	0.163	0.117	1	Maco1	Amygdala
0.0181303	-1.4902	0.013	0.042	1	Dlx1	Amygdala
0.0181458	0.438073	0.172	0.118	1	Cystm1	Amygdala
0.0181665	0.121112	0.3	0.244	1	Pkp4	Amygdala
0.0182159	0.185589	0.664	0.579	1	Gpi1	Amygdala
0.0182349	0.966784	0.072	0.034	1	Chrnb2	Amygdala
0.0182395	0.831727	0.074	0.037	1	Sun2	Amygdala
0.0182396	0.443298	0.32	0.257	1	Ubl3	Amygdala
0.0182533	0.926445	0.092	0.047	1	Lman1	Amygdala
0.0182793	-0.273144	0.532	0.572	1	Ndufs5	Amygdala
0.0183	0.489688	0.26	0.186	1	Jpt1	Amygdala
0.0183117	0.702444	0.069	0.037	1	Rpgr	Amygdala
0.0183204	0.838982	0.049	0.024	1	Bmpr1b	Amygdala
0.0183536	0.427545	0.128	0.086	1	Tbpl1	Amygdala
0.0183758	1.19138	0.04	0.015	1	Sec24d	Amygdala
0.0183802	0.801433	0.11	0.071	1	Slc39a6	Amygdala
0.0183828	0.57797	0.076	0.046	1	Rlf	Amygdala
0.0184101	0.232958	0.103	0.074	1	Pllp	Amygdala
0.0184179	1.11338	0.069	0.036	1	Serinc5	Amygdala
0.0184401	0.660681	0.11	0.064	1	Sall2	Amygdala
0.0184556	0.334979	0.174	0.125	1	Uba2	Amygdala
0.0184622	0.435861	0.32	0.242	1	Tusc3	Amygdala
0.0184647	0.34555	0.154	0.11	1	B630019K06Rik	Amygdala
0.018559	0.216732	0.313	0.247	1	Pafah1b2	Amygdala
0.0185777	0.327219	0.264	0.198	1	Fyttd1	Amygdala
0.0185818	1.88831	0.029	0.007	1	Gpnmb	Amygdala
0.0185818	1.88831	0.029	0.007	1	Fras1	Amygdala
0.0185818	1.88831	0.029	0.007	1	Mxra8	Amygdala
0.0185818	1.88831	0.029	0.007	1	Ebf1	Amygdala
0.0185946	0.718911	0.121	0.08	1	Mrpl38	Amygdala
0.0186002	-0.138091	0.398	0.377	1	Tagln3	Amygdala
0.018607	1.08096	0.074	0.041	1	Stk38	Amygdala
0.0186575	0.649798	0.174	0.113	1	Tyrobp	Amygdala
0.0187442	0.917456	0.078	0.046	1	Dcx	Amygdala
0.0187679	0.858563	0.101	0.054	1	Usp45	Amygdala
0.0187696	0.449577	0.304	0.232	1	Tm9sf3	Amygdala
0.0187754	0.917456	0.098	0.052	1	Cacna2d2	Amygdala
0.0187836	1.00695	0.078	0.041	1	Ankrd49	Amygdala
0.0187994	0.969924	0.083	0.044	1	Esyt2	Amygdala
0.0188016	0.361063	0.213	0.154	1	Elp3	Amygdala
0.0188026	0.368118	0.416	0.34	1	Gnl3l	Amygdala
0.0188094	0.987846	0.081	0.042	1	Atp11b	Amygdala
0.0188094	0.987846	0.081	0.042	1	Kcnh1	Amygdala
0.0188179	0.835843	0.112	0.063	1	Amotl1	Amygdala
0.018902	0.876814	0.103	0.056	1	Meis3	Amygdala
0.018922	0.865855	0.105	0.058	1	Ambra1	Amygdala
0.0189374	0.894736	0.098	0.052	1	Sap130	Amygdala
0.0189475	1.28741	0.049	0.019	1	Msn	Amygdala
0.0189664	0.278257	0.271	0.21	1	Scaper	Amygdala
0.0189739	0.378221	0.125	0.088	1	Papss1	Amygdala
0.0189793	-0.181333	0.736	0.75	1	Stmn3	Amygdala
0.0189876	0.688286	0.152	0.1	1	Ccnt2	Amygdala
0.0190103	0.43605	0.264	0.191	1	Rnf7	Amygdala
0.0190236	0.88831	0.076	0.039	1	Smad2	Amygdala
0.0190302	0.735459	0.067	0.034	1	Adra2a	Amygdala
0.0190542	0.552261	0.224	0.166	1	Vps4a	Amygdala
0.0190722	0.482737	0.257	0.184	1	Rbfox2	Amygdala
0.0190779	0.872369	0.038	0.017	1	Carmil1	Amygdala
0.0191811	0.381822	0.271	0.2	1	Ankrd17	Amygdala
0.0192032	0.201049	0.729	0.653	1	Slc22a17	Amygdala
0.0192914	0.151137	0.492	0.418	1	Ctnnb1	Amygdala
0.0194111	0.402883	0.376	0.305	1	Id2	Amygdala
0.0194378	0.966784	0.063	0.037	1	Peak1	Amygdala
0.0194675	0.61345	0.163	0.113	1	1500004A13Rik	Amygdala
0.0194981	0.57797	0.206	0.14	1	Cit	Amygdala
0.0195439	0.423347	0.15	0.102	1	H1fx	Amygdala
0.0195444	0.543746	0.174	0.115	1	H13	Amygdala
0.0195935	0.93722	0.089	0.047	1	Smad3	Amygdala
0.0196025	-0.168084	0.718	0.709	1	Rpl5	Amygdala
0.0196234	0.922257	0.092	0.049	1	Smg6	Amygdala
0.0197601	0.674185	0.145	0.09	1	Mcl1	Amygdala
0.0198108	0.362806	0.148	0.103	1	Klhl13	Amygdala
0.0198159	0.35708	0.291	0.218	1	Ccdc88a	Amygdala
0.0198559	0.719357	0.141	0.086	1	Mmadhc	Amygdala
0.0200158	0.587308	0.201	0.139	1	Odc1	Amygdala
0.0200524	-0.993045	0.04	0.081	1	Nelfe	Amygdala
0.0200827	-0.121237	0.926	0.904	1	Fau	Amygdala
0.0201168	1.04443	0.072	0.039	1	Rgs9	Amygdala
0.0201374	0.572808	0.192	0.129	1	Rnf13	Amygdala
0.0201537	0.523178	0.201	0.137	1	Kcnab1	Amygdala
0.0202741	0.232958	0.013	0.029	1	Pmch	Amygdala
0.0203118	0.278338	0.237	0.179	1	Zcchc17	Amygdala
0.0204075	0.460216	0.159	0.107	1	Rgmb	Amygdala
0.0204367	0.416558	0.215	0.152	1	Mapre1	Amygdala
0.0204718	0.605975	0.188	0.137	1	Trappc3	Amygdala
0.0204875	0.146167	0.45	0.381	1	C1qtnf4	Amygdala
0.0205821	0.537533	0.192	0.146	1	Mcfd2	Amygdala
0.0206059	0.495247	0.251	0.186	1	Fto	Amygdala
0.0206399	0.550225	0.208	0.142	1	Naa15	Amygdala
0.0206924	0.30448	0.172	0.125	1	Ralyl	Amygdala
0.0207015	1.01586	0.056	0.025	1	Tmem62	Amygdala
0.0207015	1.01586	0.056	0.025	1	Klhl15	Amygdala
0.020708	0.500494	0.221	0.154	1	Usp2	Amygdala
0.0207566	0.900383	0.098	0.054	1	Zzef1	Amygdala
0.0207895	1.13985	0.069	0.032	1	G6pdx	Amygdala
0.0208018	0.59814	0.152	0.112	1	Rnf167	Amygdala
0.0208676	0.454598	0.286	0.212	1	Ubxn6	Amygdala
0.0208784	0.255326	0.134	0.1	1	Src	Amygdala
0.020907	0.370822	0.331	0.252	1	Ptpn5	Amygdala
0.0209101	0.841004	0.087	0.046	1	Ppt2	Amygdala
0.0209362	0.508925	0.248	0.178	1	Sf1	Amygdala
0.0210086	0.453509	0.284	0.21	1	Atp8a1	Amygdala
0.0210177	0.706275	0.123	0.073	1	Iqcb1	Amygdala
0.0210259	0.540387	0.206	0.14	1	Chmp2b	Amygdala
0.0210422	0.371174	0.271	0.201	1	Actr10	Amygdala
0.0210757	0.971167	0.087	0.046	1	Abhd13	Amygdala
0.0210843	0.173749	0.246	0.196	1	Glo1	Amygdala
0.0210922	0.512508	0.235	0.166	1	Sh3bgrl	Amygdala
0.0211448	0.778392	0.092	0.049	1	Slc38a3	Amygdala
0.0212044	0.377348	0.228	0.166	1	Fbxo11	Amygdala
0.0212062	1.3463	0.049	0.02	1	Tulp3	Amygdala
0.0212257	0.600823	0.161	0.112	1	Lpin2	Amygdala
0.0212541	0.817921	0.114	0.066	1	Xpo5	Amygdala
0.0212551	0.590956	0.188	0.125	1	Selenos	Amygdala
0.0212747	0.635544	0.094	0.054	1	Efcab14	Amygdala
0.0212772	0.42491	0.141	0.096	1	Ppp1r14b	Amygdala
0.0212956	0.45785	0.215	0.151	1	Dtx3	Amygdala
0.0213102	0.519697	0.186	0.125	1	Dcun1d5	Amygdala
0.0213287	1.12535	0.067	0.03	1	Ankrd54	Amygdala
0.0213325	0.206741	0.217	0.173	1	4833439L19Rik	Amygdala
0.0213471	1.34148	0.049	0.019	1	Lypd6b	Amygdala
0.0213471	1.34148	0.049	0.019	1	Gcfc2	Amygdala
0.021384	0.529517	0.233	0.164	1	Cry2	Amygdala
0.0213903	0.414379	0.26	0.19	1	Nub1	Amygdala
0.0214376	0.352257	0.168	0.118	1	Uba5	Amygdala
0.0215139	0.65814	0.157	0.102	1	Yy1	Amygdala
0.0215265	0.169414	0.817	0.748	1	Vamp2	Amygdala
0.0215537	0.61147	0.107	0.064	1	Ccdc34	Amygdala
0.0215674	0.253827	0.286	0.222	1	Fam49a	Amygdala
0.0217388	0.143907	0.564	0.484	1	Apbb1	Amygdala
0.02175	0.641043	0.177	0.12	1	Rock1	Amygdala
0.0217521	0.255815	0.367	0.294	1	Syt5	Amygdala
0.0218161	1.23296	0.034	0.012	1	Col6a2	Amygdala
0.0218627	0.704053	0.139	0.09	1	Zmym2	Amygdala
0.0219089	0.634209	0.166	0.107	1	Sema6b	Amygdala
0.0219427	0.212875	0.779	0.721	1	Ywhab	Amygdala
0.0219607	0.451793	0.28	0.206	1	Ubr3	Amygdala
0.0219816	0.104659	0.268	0.225	1	Strap	Amygdala
0.0219826	0.524874	0.228	0.161	1	Zfp148	Amygdala
0.0219874	0.114378	0.264	0.22	1	Ndufa9	Amygdala
0.0221154	0.540387	0.228	0.162	1	H2afy	Amygdala
0.0221199	1.21024	0.058	0.025	1	Foxp2	Amygdala
0.0221367	-0.20755	0.434	0.437	1	Mapt	Amygdala
0.0221483	0.220019	0.228	0.179	1	Ythdc1	Amygdala
0.0222309	0.632365	0.143	0.09	1	Nipsnap2	Amygdala
0.0223681	1.08096	0.069	0.032	1	Mfsd2a	Amygdala
0.0225095	0.427974	0.32	0.245	1	Tanc2	Amygdala
0.0225176	0.730048	0.134	0.081	1	Unc13c	Amygdala
0.0225843	0.718911	0.128	0.076	1	Stk19	Amygdala
0.0225859	0.22356	0.143	0.107	1	Rars	Amygdala
0.0226032	1.0086	0.074	0.036	1	Zfp335	Amygdala
0.0226055	1.47327	0.043	0.015	1	Gstm7	Amygdala
0.0226055	1.47327	0.043	0.015	1	Lyn	Amygdala
0.0226178	0.313087	0.398	0.316	1	Cct8	Amygdala
0.0226191	0.773252	0.103	0.066	1	Med15	Amygdala
[truncated: 67,132 more rows]
