# Supplementary material for: Gpnmb defines a phagocytic state of microglia linked to cell death in prion disease mouse model
Source: Nat Commun. 2026 May 12;17:6138. doi: 10.1038/s41467-026-73003-5 (PMC13365222; doi:10.1038/s41467-026-73003-5)
Supplement: Supplementary file 8 — Supplementary Data 6 [file 41467_2026_73003_MOESM8_ESM.xlsx]

## Sheet: Foglio1
Case number	Gender	Age	Codon 129	Condition
7628	M	60	nd	Ctrl
22612	M	61	nd	Ctrl
18407	M	62	nd	Ctrl
24780	F	57	nd	Ctrl
1682	F	59	nd	Ctrl
1679	M	60	M/M	sCJD
1368	M	64	M/M	sCJD
9/214	M	71	M/M	sCJD
1508	F	53	M/M	sCJD
1723	F	86	M/M	sCJD
