# Supplementary material for: Gpnmb defines a phagocytic state of microglia linked to cell death in prion disease mouse model
Source: Nat Commun. 2026 May 12;17:6138. doi: 10.1038/s41467-026-73003-5 (PMC13365222; doi:10.1038/s41467-026-73003-5)
Supplement: Supplementary file 9 — Supplementary Data 7 [file 41467_2026_73003_MOESM9_ESM.xlsx]

## Sheet: Sheet1
No.	Sample	Age	Gender	Tissue	Condition	Polymorphism
1	E6591	70	m	CSF	sCJD	M/M
2	E6584	76	w	CSF	sCJD	M/M
3	E6588	72	m	CSF	sCJD	M/M
4	E6584	76	w	CSF	sCJD	M/M
5	E6569	79	m	CSF	sCJD	M/M
6	E6499	74	w	CSF	sCJD	M/M
7	E6586	78	m	CSF	sCJD	M/M
8	E6532	67	w	CSF	sCJD	M/M
9	E6501	63	w	CSF	sCJD	M/M
10	E6643	70	w	CSF	sCJD	M/M
11	E6644	82	w	CSF	sCJD	M/M
12	E6645	63	m	CSF	sCJD	M/M
13	E6600	65	m	CSF	sCJD	M/M
14	E6589	75	m	CSF	sCJD	M/M
15	E6599	72	m	CSF	sCJD	M/M
16	E6602	84	m	CSF	sCJD	M/M
17	E6609	69	w	CSF	sCJD	M/M
18	E6614	75	w	CSF	sCJD	M/M
19	E6615	83	m	CSF	sCJD	M/M
20	E6518	88	m	CSF	sCJD	M/M
1	#	62	w	CSF	CTRL	nd
2	#	79	m	CSF	CTRL	nd
3	#	34	m	CSF	CTRL	nd
4	#	79	w	CSF	CTRL	nd
5	#	57	w	CSF	CTRL	nd
6	#	63	w	CSF	CTRL	nd
7	#	87	m	CSF	CTRL	nd
8	#	63	w	CSF	CTRL	nd
9	#	62	w	CSF	CTRL	nd
10	#	78	m	CSF	CTRL	nd
1	E3526	71	m	Serum	sCJD	M/M
2	E3750	65	w	Serum	sCJD	M/M
3	E3641	68	w	Serum	sCJD	M/M
4	E3729	73	w	Serum	sCJD	M/M
5	E3635	75	m	Serum	sCJD	M/M
6	E3694	67	m	Serum	sCJD	M/M
7	E3685	58	w	Serum	sCJD	M/M
8	E3431	62	w	Serum	sCJD	M/M
9	E3482	79	m	Serum	sCJD	M/M
10	E3531	82	w	Serum	sCJD	M/M
11	E3704	65	m	Serum	sCJD	M/M
12	E3663	73	m	Serum	sCJD	M/M
13	E3743	67	w	Serum	sCJD	M/M
14	E3697	84	w	Serum	sCJD	M/M
15	E3637	64	w	Serum	sCJD	M/M
16	E3627	75	m	Serum	sCJD	M/M
17	E4000	58	m	Serum	sCJD	M/M
18	E3486	64	w	Serum	sCJD	M/M
19	E3682	71	m	Serum	sCJD	M/M
20	E3486	66	w	Serum	sCJD	M/M
21	E3730	78	w	Serum	sCJD	M/M
1	#	62	w	Serum	CTRL	nd
2	#	79	m	Serum	CTRL	nd
3	#	34	m	Serum	CTRL	nd
4	#	79	w	Serum	CTRL	nd
5	#	57	w	Serum	CTRL	nd
6	#	63	w	Serum	CTRL	nd
7	#	87	m	Serum	CTRL	nd
8	#	63	w	Serum	CTRL	nd
9	#	62	w	Serum	CTRL	nd
10	#	78	m	Serum	CTRL	nd
