# Supplementary material for: Gpnmb defines a phagocytic state of microglia linked to cell death in prion disease mouse model
Source: Nat Commun. 2026 May 12;17:6138. doi: 10.1038/s41467-026-73003-5 (PMC13365222; doi:10.1038/s41467-026-73003-5)
Supplement: Supplementary file 11 — Supplementary Data 9 [file 41467_2026_73003_MOESM11_ESM.xlsx]

## Sheet: Sheet1
p_val	avg_log2FC	pct.1	pct.2	p_val_adj	gene
0	11.1722	1	0.003	1.95977e-308	Gpnmb
0	2.66566	0.934	0.504	1.95977e-308	Fabp5
7.95427e-312	2.28584	0.988	0.942	1.95977e-307	Lyz2
4.40521e-250	1.1716	1	1	1.08536e-245	Fth1
7.37755e-218	2.60497	0.822	0.357	1.81768e-213	Lgals3
4.86952e-210	2.1879	0.969	0.768	1.19975e-205	Spp1
1.14848e-207	3.15307	0.614	0.13	2.82963e-203	Vim
5.44316e-202	-1.16592	0.894	0.991	1.34108e-197	Plxdc2
5.82163e-182	0.923473	0.997	0.993	1.43433e-177	Cd63
3.28532e-178	2.11532	0.724	0.214	8.09438e-174	Cybb
9.63838e-178	-1.77261	0.47	0.878	2.3747e-173	P2ry12
1.33763e-174	4.03116	0.415	0.044	3.29564e-170	Atp6v0d2
1.05379e-172	3.19236	0.503	0.08	2.59633e-168	Ms4a7
1.95582e-172	0.887988	1	0.999	4.81874e-168	Ftl1
2.23393e-162	-0.784256	0.942	0.996	5.50396e-158	Cx3cr1
1.45475e-161	1.34212	0.896	0.576	3.58422e-157	Anxa5
1.83139e-159	-1.12031	0.819	0.981	4.51217e-155	Sparc
2.31947e-154	-1.84089	0.43	0.85	5.71471e-150	Csmd3
1.11473e-149	-1.80614	0.471	0.856	2.74647e-145	Nav3
4.02165e-146	-1.16513	0.836	0.975	9.90855e-142	Apbb1ip
3.59689e-136	-0.751557	1	1	8.86203e-132	Cst3
1.16859e-132	1.86662	0.681	0.302	2.87918e-128	Crip1
1.37901e-132	-1.12397	0.816	0.97	3.3976e-128	Tanc2
2.38632e-129	-1.17737	0.677	0.927	5.87941e-125	Gpr34
2.12192e-128	-0.739203	0.919	0.993	5.22798e-124	Csf1r
1.57657e-122	2.72581	0.429	0.085	3.88435e-118	Myof
1.94904e-122	-1.19497	0.713	0.94	4.80204e-118	Srgap2
3.33559e-122	-0.854027	0.941	0.989	8.21823e-118	Qk
4.4825e-122	-1.55642	0.484	0.835	1.1044e-117	Numb
5.41026e-122	1.83924	0.647	0.278	1.33298e-117	Plin2
7.06531e-121	-1.2039	0.613	0.906	1.74075e-116	Arsb
8.80621e-121	-0.968491	0.953	0.99	2.16967e-116	Ly86
1.31092e-119	-0.750854	0.95	0.993	3.22984e-115	Cd81
5.2302e-119	1.08316	0.946	0.824	1.28862e-114	Prdx1
6.9531e-119	-0.914628	0.82	0.966	1.7131e-114	Serinc3
6.25452e-118	1.01844	1	0.993	1.54099e-113	Apoe
9.90784e-118	-1.36463	0.606	0.878	2.44109e-113	Arhgap5
1.00757e-117	-1.16608	0.749	0.948	2.48246e-113	Mir99ahg
7.85676e-117	-1.13165	0.747	0.938	1.93575e-112	Rapgef5
3.58309e-116	-1.6375	0.265	0.694	8.82801e-112	Siglech
2.26625e-115	-0.704027	0.955	0.996	5.58358e-111	Epb41l2
8.41825e-112	-0.681427	0.962	0.993	2.07409e-107	Marcks
4.54752e-109	-1.34723	0.493	0.831	1.12042e-104	Serpine2
5.91054e-109	1.9081	0.587	0.205	1.45624e-104	Wfdc17
3.58104e-108	1.9986	0.487	0.177	8.82296e-104	Msrb1
1.37596e-106	1.5875	0.644	0.242	3.39009e-102	Alcam
9.12835e-106	1.79034	0.575	0.228	2.24904e-101	Gm1673
2.2807e-103	2.08652	0.462	0.129	5.61919e-99	Gyg
3.81703e-101	1.53172	0.77	0.46	9.40439e-97	Lgals1
7.55638e-100	1.87229	0.61	0.267	1.86174e-95	Igf1
1.81428e-99	-0.711343	0.951	0.99	4.47003e-95	Sirpa
3.08746e-99	0.953566	0.978	0.951	7.60688e-95	H3f3b
1.28211e-98	-0.930193	0.822	0.964	3.15886e-94	Elmo1
7.95978e-98	-1.8643	0.255	0.63	1.96113e-93	Ptgs1
4.56256e-95	0.996374	0.819	0.611	1.12412e-90	Ctnnb1
1.9529e-94	-1.49467	0.497	0.793	4.81157e-90	4933406I18Rik
6.66704e-94	-1.04843	0.675	0.896	1.64263e-89	Smap2
2.03222e-92	-0.698693	0.902	0.979	5.00699e-88	Mtdh
1.03088e-89	-1.14989	0.57	0.847	2.53989e-85	Chd9
3.04113e-89	-1.04587	0.609	0.885	7.49274e-85	Pde3b
5.73564e-89	1.8569	0.51	0.179	1.41315e-84	Pla2g7
7.46961e-89	3.21902	0.262	0.037	1.84036e-84	Gpx3
6.42903e-87	-0.790571	0.923	0.984	1.58398e-82	Ldlrad4
5.50253e-86	-0.861751	0.793	0.937	1.35571e-81	Hpgds
2.19147e-85	-1.02522	0.636	0.876	5.39934e-81	Cfh
1.12388e-84	-1.88336	0.184	0.54	2.769e-80	Sall1
6.88798e-84	-0.901411	0.756	0.931	1.69706e-79	Dst
3.59782e-83	-0.965852	0.735	0.906	8.8643e-79	Frmd4a
7.31444e-83	-0.897368	0.799	0.929	1.80213e-78	Asph
1.33527e-82	-1.02364	0.598	0.86	3.28985e-78	Rnase4
1.46981e-82	0.698595	0.996	0.981	3.62131e-78	H2-D1
2.88454e-82	1.12979	0.806	0.508	7.10693e-78	Apobec1
1.02571e-81	2.35894	0.395	0.109	2.52714e-77	Apoc4
1.30669e-81	-1.32428	0.444	0.748	3.21943e-77	Gm2629
1.59012e-81	3.25979	0.238	0.029	3.91773e-77	Slc7a2
3.99799e-81	1.89984	0.421	0.163	9.85025e-77	Ahnak2
4.36553e-81	0.582687	1	0.983	1.07558e-76	Atp6v0c
5.47856e-81	-0.673778	0.946	0.989	1.34981e-76	Mef2a
1.30308e-80	-0.809745	0.822	0.957	3.21054e-76	Dock4
3.57589e-80	-0.645933	0.933	0.987	8.81028e-76	Lyn
4.86052e-80	-1.12369	0.564	0.832	1.19753e-75	Rap1gds1
2.54289e-79	1.52997	0.531	0.231	6.26517e-75	Vat1
2.57371e-79	-1.10468	0.528	0.807	6.3411e-75	Lag3
9.29212e-79	-0.838495	0.811	0.943	2.28939e-74	Mertk
1.52543e-78	1.1901	0.703	0.356	3.75836e-74	Lilrb4a
5.21983e-78	3.33215	0.224	0.028	1.28606e-73	Hal
5.71828e-78	2.63605	0.283	0.051	1.40887e-73	Anxa2
1.29541e-77	-0.661586	0.929	0.986	3.19163e-73	Cadm1
5.42031e-77	2.02767	0.412	0.153	1.33546e-72	S100a1
8.3958e-77	1.70331	0.492	0.184	2.06856e-72	Iqgap1
8.62693e-77	1.12811	0.738	0.463	2.1255e-72	Fxyd5
9.29064e-77	1.96821	0.579	0.267	2.28903e-72	Apoc1
1.12719e-76	-0.800412	0.764	0.939	2.77716e-72	Bmp2k
1.14482e-76	-0.873366	0.753	0.929	2.82061e-72	Pag1
3.93332e-76	-1.09356	0.56	0.828	9.69092e-72	Cd180
8.48345e-76	-0.684429	0.906	0.985	2.09015e-71	Mef2c
6.15051e-75	-1.78823	0.197	0.533	1.51536e-70	Tmem119
5.48533e-74	1.33854	0.633	0.313	1.35148e-69	Cxcl14
1.0998e-72	0.974011	0.887	0.738	2.70968e-68	Cstb
1.17656e-72	0.536265	0.987	0.93	2.8988e-68	Cox8a
1.84456e-72	0.719977	0.959	0.925	4.54463e-68	Trf
9.30891e-72	-0.792976	0.848	0.954	2.29353e-67	Foxn3
1.35297e-71	-0.924347	0.65	0.857	3.33346e-67	Wasf2
3.52394e-71	-0.871305	0.698	0.886	8.68229e-67	Lair1
3.7886e-71	-0.302513	1	1	9.33436e-67	Hexb
5.50627e-71	-0.799802	0.769	0.93	1.35663e-66	Tgfbr2
1.07473e-70	0.463814	0.999	0.996	2.64791e-66	Fcer1g
3.25393e-70	0.66982	0.941	0.856	8.01704e-66	Pld3
5.33766e-70	-0.923362	0.659	0.868	1.31509e-65	Ikzf1
1.05887e-69	1.16334	0.692	0.391	2.60884e-65	Ms4a6c
1.11043e-69	-0.659771	0.853	0.966	2.73589e-65	Inpp5d
4.60377e-69	0.70697	0.906	0.746	1.13428e-64	Hint1
9.2563e-69	-1.27896	0.379	0.691	2.28057e-64	Atp8a2
4.86211e-68	1.8197	0.387	0.126	1.19793e-63	Iqsec1
5.50109e-67	1.37661	0.589	0.279	1.35536e-62	Fos
6.01422e-67	0.520757	0.991	0.954	1.48178e-62	Serf2
6.42718e-67	-1.39689	0.319	0.628	1.58353e-62	Slco2b1
9.83181e-67	-0.93465	0.722	0.894	2.42236e-62	Maml3
1.17501e-66	1.37616	0.619	0.341	2.89499e-62	Capg
1.47959e-66	-1.58688	0.219	0.535	3.64542e-62	Gtf2h2
1.68249e-66	0.528066	0.991	0.948	4.14532e-62	Rps2
2.09134e-66	0.411887	1	0.998	5.15265e-62	Rpl23
5.8254e-66	1.08638	0.793	0.565	1.43526e-61	Tmsb10
6.54489e-66	0.489711	0.996	0.994	1.61253e-61	Cyba
1.00314e-65	-1.16903	0.432	0.722	2.47154e-61	Zfp710
2.00407e-65	-1.17135	0.385	0.686	4.93763e-61	Rptor
5.56513e-65	2.09228	0.331	0.09	1.37114e-60	Lilr4b
3.67733e-64	1.04505	0.682	0.385	9.0602e-60	Tspo
4.69584e-64	0.890044	0.782	0.529	1.15696e-59	Csf2ra
5.25034e-64	-0.963364	0.669	0.865	1.29358e-59	Ubash3b
1.36161e-62	-1.06827	0.588	0.822	3.35473e-58	Plcl1
2.13639e-62	-0.862614	0.638	0.864	5.26363e-58	Ophn1
2.58866e-62	0.506402	0.974	0.92	6.37795e-58	Gabarap
9.26922e-62	0.6143	0.959	0.899	2.28375e-57	Ucp2
1.13923e-61	0.417709	0.999	0.993	2.80683e-57	Rpl28
1.63069e-61	-1.06725	0.411	0.707	4.0177e-57	Ly6e
2.38746e-61	0.406352	1	0.996	5.88221e-57	Rpl41
2.9978e-61	-0.771784	0.802	0.926	7.38598e-57	Zfhx3
4.67888e-61	-0.889916	0.631	0.835	1.15278e-56	Otulinl
4.81712e-61	-0.764575	0.703	0.889	1.18684e-56	Bin1
7.24484e-61	0.532527	0.975	0.922	1.78498e-56	Hspa8
7.83168e-61	0.406623	0.996	0.996	1.92957e-56	Npc2
8.23785e-61	0.7286	0.903	0.758	2.02964e-56	Aldoa
1.45918e-60	-0.976822	0.535	0.781	3.59513e-56	Adap2
3.31579e-60	-0.744546	0.718	0.901	8.16945e-56	Wnk1
4.01057e-60	-0.772186	0.697	0.883	9.88123e-56	Lpcat2
7.88018e-60	0.452827	0.996	0.991	1.94152e-55	Rpsa
1.58543e-59	1.93734	0.37	0.134	3.90618e-55	Pde4b
1.71599e-59	-1.13148	0.567	0.785	4.22786e-55	Pitpnc1
7.70862e-59	0.444466	1	0.998	1.89925e-54	mt-Co3
7.74063e-59	1.85464	0.324	0.091	1.90714e-54	Plxnc1
9.18657e-59	0.578627	0.987	0.953	2.26339e-54	H2-K1
1e-58	-0.582252	0.928	0.984	2.4638e-54	Gatm
1.04437e-58	0.646562	0.917	0.805	2.57312e-54	Atp6v0e
1.33614e-58	-0.57086	0.942	0.987	3.29197e-54	Dock2
2.65666e-58	-1.02726	0.472	0.731	6.54548e-54	Adam10
1.09398e-57	0.673824	0.942	0.842	2.69534e-53	Gapdh
2.13239e-57	-0.812314	0.63	0.846	5.25378e-53	Itgam
2.39415e-57	-1.4288	0.285	0.575	5.89871e-53	Ccr5
3.48552e-57	0.683457	0.915	0.771	8.58763e-53	Sdcbp
1.88789e-56	-0.817297	0.728	0.89	4.65139e-52	Diaph2
2.31853e-56	-1.23113	0.37	0.637	5.71239e-52	Abca9
2.5247e-56	-0.894188	0.655	0.842	6.22035e-52	Plcl2
3.76472e-56	-0.958099	0.568	0.784	9.27553e-52	Dip2b
4.17663e-56	-0.605537	0.919	0.972	1.02904e-51	Macf1
4.22588e-56	0.419033	1	1	1.04117e-51	Ctsd
4.62192e-56	-0.698661	0.837	0.946	1.13875e-51	Mbnl1
5.19536e-56	-0.788999	0.615	0.837	1.28003e-51	Nek7
6.15005e-56	-0.821525	0.633	0.848	1.51525e-51	Cacna1d
8.40213e-56	0.846766	0.816	0.55	2.07012e-51	Rgs1
1.61907e-55	-0.732995	0.89	0.956	3.98907e-51	Nav2
1.94594e-55	-0.7617	0.724	0.888	4.79441e-51	Celf2
3.12427e-55	-0.699962	0.858	0.949	7.69757e-51	Mitf
1.51314e-54	1.16516	0.58	0.299	3.72806e-50	Mdfic
1.8487e-54	-0.609231	0.961	0.993	4.55482e-50	Tgfbr1
2.44729e-54	1.02779	0.604	0.353	6.02963e-50	1810058I24Rik
3.30444e-54	-1.21915	0.265	0.559	8.14147e-50	Slc12a2
8.47425e-54	1.27167	0.538	0.338	2.08789e-49	Rnf149
1.00133e-53	-0.815005	0.682	0.862	2.46708e-49	Tbc1d5
1.09196e-53	0.473767	0.979	0.929	2.69036e-49	Gng5
2.29329e-53	-0.9364	0.507	0.753	5.6502e-49	Tmem135
2.31185e-53	-0.742655	0.794	0.924	5.69595e-49	Rasgrp3
2.77398e-53	-1.54595	0.196	0.476	6.83453e-49	Gm10790
3.21602e-53	-0.837733	0.671	0.846	7.92362e-49	Frmd4b
4.0922e-53	-0.957782	0.51	0.757	1.00824e-48	Ppp1r9a
6.26246e-53	1.14667	0.514	0.28	1.54295e-48	Smpdl3a
7.99811e-53	-0.990768	0.493	0.724	1.97057e-48	Man1a2
8.69455e-53	0.395815	0.997	0.997	2.14216e-48	mt-Co2
1.82574e-52	-0.945492	0.529	0.753	4.49825e-48	Dpy19l4
4.0911e-52	-1.77734	0.138	0.402	1.00797e-47	Ccr6
5.08655e-52	0.364315	1	0.998	1.25322e-47	Rpl37a
2.43354e-51	-1.62898	0.192	0.462	5.99576e-47	Gm35188
3.03126e-51	0.352587	1	0.994	7.46842e-47	Rps20
3.12374e-51	0.681996	0.907	0.738	7.69627e-47	Bcl2a1b
3.90019e-51	-1.50341	0.26	0.521	9.60928e-47	Ints6l
6.64807e-51	1.19817	0.577	0.309	1.63795e-46	Clic4
1.03734e-50	0.561429	0.936	0.848	2.5558e-46	Akr1a1
1.12022e-50	0.384895	1	0.995	2.76e-46	Rpl10a
1.29417e-50	-0.794421	0.629	0.813	3.18858e-46	Golm1
1.71047e-50	-0.78944	0.676	0.854	4.21425e-46	Snx29
2.17385e-50	0.677334	0.854	0.674	5.35594e-46	Gpx4
2.64563e-50	0.607406	0.915	0.772	6.5183e-46	Atp6v1f
2.74256e-50	-1.43522	0.217	0.486	6.75712e-46	P2ry13
2.77814e-50	1.56966	0.315	0.098	6.84479e-46	Flt1
3.56276e-50	0.710796	0.804	0.618	8.77793e-46	H2afj
4.22939e-50	-1.69879	0.161	0.418	1.04204e-45	Med12l
4.54607e-50	0.648768	0.865	0.705	1.12006e-45	Sem1
6.35864e-50	-0.537206	0.916	0.959	1.56664e-45	Capza2
8.26894e-50	1.78478	0.361	0.135	2.0373e-45	Fosb
1.34426e-49	0.418049	0.991	0.956	3.312e-45	Cox4i1
1.62934e-49	-0.901554	0.584	0.794	4.01436e-45	Rin2
2.78589e-49	-0.81677	0.719	0.876	6.86387e-45	Ssh2
7.60808e-49	-1.09565	0.457	0.693	1.87448e-44	Kcnma1
7.7672e-49	-0.754121	0.732	0.893	1.91368e-44	Ptprj
8.63499e-49	-1.87527	0.076	0.307	2.12749e-44	Ighm
9.29754e-49	1.69594	0.314	0.099	2.29073e-44	Msr1
1.50818e-48	1.41191	0.411	0.177	3.71586e-44	Fabp3
3.05142e-48	0.402353	1	0.999	7.51808e-44	Ctsb
9.85255e-48	-0.58311	0.85	0.945	2.42747e-43	Cyfip1
1.00592e-47	-1.5646	0.26	0.511	2.47839e-43	Ccl9
1.9607e-47	-1.13465	0.286	0.559	4.83076e-43	Fgd2
2.03702e-47	-0.786535	0.69	0.859	5.0188e-43	Zswim6
2.34673e-47	0.567462	0.963	0.914	5.78186e-43	Actg1
2.64558e-47	1.54059	0.377	0.144	6.51818e-43	Dkk2
3.38422e-47	0.844213	0.731	0.526	8.33803e-43	Litaf
3.63801e-47	-0.368808	0.992	0.995	8.96332e-43	Lgmn
1.50806e-46	0.891409	0.714	0.458	3.71556e-42	Tmem176a
1.51014e-46	0.959207	0.577	0.304	3.72068e-42	Hist1h1c
1.54541e-46	-0.877825	0.48	0.723	3.80758e-42	Acap2
1.94892e-46	-0.768839	0.643	0.833	4.80174e-42	Fli1
4.12197e-46	-0.746552	0.612	0.818	1.01557e-41	Adgre1
4.53742e-46	1.17174	0.493	0.251	1.11793e-41	Tmem37
5.58512e-46	-0.815976	0.589	0.79	1.37606e-41	Pan3
6.24655e-46	-0.879776	0.556	0.773	1.53902e-41	Entpd1
8.88205e-46	0.324286	1	0.998	2.18836e-41	Rps8
1.45853e-45	-0.871259	0.535	0.762	3.59351e-41	Pou2f2
1.94775e-45	-0.807365	0.627	0.807	4.79887e-41	Nf1
2.55198e-45	2.79753	0.152	0.022	6.28756e-41	Stap1
3.07108e-45	-1.08381	0.325	0.591	7.56653e-41	Gm5086
9.71597e-45	-0.794261	0.635	0.811	2.39382e-40	Lrch1
1.12752e-44	1.84778	0.265	0.077	2.77799e-40	Trps1
2.5701e-44	1.85695	0.24	0.064	6.33222e-40	Fn1
2.67519e-44	0.985346	0.529	0.268	6.59114e-40	Gas7
6.16994e-44	-1.07066	0.369	0.621	1.52015e-39	St3gal6
6.27989e-44	1.5921	0.394	0.176	1.54724e-39	H2-Aa
1.68576e-43	0.473277	0.953	0.871	4.15338e-39	Bri3
1.79237e-43	1.1417	0.633	0.434	4.41604e-39	Pid1
1.79898e-43	-0.53847	0.878	0.955	4.43234e-39	Fam49b
2.11952e-43	2.22297	0.201	0.046	5.22208e-39	Aph1c
2.66638e-43	0.68072	0.825	0.658	6.56942e-39	Ifi30
4.05077e-43	-0.913472	0.508	0.725	9.9803e-39	Maf
5.24417e-43	-0.824375	0.526	0.749	1.29206e-38	Herc2
6.03252e-43	0.354079	0.995	0.982	1.48629e-38	Rpl22
1.07135e-42	0.343073	0.995	0.99	2.6396e-38	Rps5
1.6915e-42	-0.782775	0.636	0.819	4.16751e-38	Lims1
2.55447e-42	-1.07019	0.333	0.575	6.29369e-38	Pwwp2a
2.59237e-42	2.11452	0.214	0.053	6.38709e-38	Cxcr4
2.63249e-42	-0.527822	0.929	0.979	6.48593e-38	Tmcc3
2.73515e-42	0.624955	0.869	0.733	6.73886e-38	Soat1
3.45943e-42	0.580877	0.892	0.762	8.52335e-38	Sh3bgrl3
4.72385e-42	0.33161	0.999	0.995	1.16386e-37	Rps28
8.05318e-42	-0.591512	0.864	0.948	1.98414e-37	Cacna1a
8.61648e-42	-1.43464	0.214	0.448	2.12293e-37	Plpp1
1.01519e-41	-0.990105	0.437	0.673	2.50123e-37	Fchsd2
1.62288e-41	2.21636	0.21	0.052	3.99844e-37	Mmp12
1.76216e-41	-0.939735	0.459	0.687	4.34162e-37	Magi1
1.94341e-41	0.984504	0.619	0.383	4.78818e-37	Btg2
2.08791e-41	0.954406	0.528	0.346	5.1442e-37	Rnh1
2.80654e-41	-0.809111	0.538	0.74	6.91475e-37	Evl
3.76727e-41	0.314714	1	0.996	9.28179e-37	Rps14
4.39498e-41	0.37515	0.997	0.998	1.08284e-36	Psap
4.84615e-41	0.330437	0.999	0.989	1.19399e-36	Rps3
6.08366e-41	1.88806	0.261	0.085	1.49889e-36	Cd44
6.59157e-41	1.03033	0.518	0.28	1.62403e-36	Anxa4
7.59417e-41	-0.503668	0.865	0.936	1.87105e-36	Son
7.67342e-41	-0.833424	0.497	0.717	1.89058e-36	Nsd1
8.05793e-41	-0.708073	0.76	0.882	1.98531e-36	Ppm1h
9.10341e-41	-0.702459	0.627	0.802	2.2429e-36	Fus
9.13789e-41	-0.988375	0.37	0.606	2.25139e-36	Pum2
9.40019e-41	0.340109	0.999	0.988	2.31602e-36	Rpl36
1.09634e-40	-0.872275	0.507	0.716	2.70116e-36	Elk3
1.50065e-40	0.411145	0.991	0.969	3.69731e-36	Hsp90ab1
1.55915e-40	0.68794	0.756	0.549	3.84144e-36	Tbca
1.59037e-40	-1.14552	0.243	0.494	3.91835e-36	Ltc4s
1.60834e-40	0.292507	1	1	3.96264e-36	Eef1a1
1.72388e-40	-0.590063	0.783	0.902	4.2473e-36	Luc7l2
2.20503e-40	-0.517799	0.861	0.921	5.43275e-36	Canx
2.71301e-40	0.303461	0.999	0.995	6.6843e-36	Rpl34
2.88124e-40	-0.520179	0.891	0.933	7.09881e-36	Lrp1
3.17421e-40	0.310957	1	0.996	7.82061e-36	Rpl19
3.68454e-40	0.836226	0.591	0.422	9.07797e-36	Txn1
4.53251e-40	1.23375	0.617	0.43	1.11672e-35	Cd74
5.85828e-40	-0.768737	0.554	0.755	1.44336e-35	Rock2
9.25664e-40	2.00519	0.219	0.062	2.28065e-35	Bambi
9.34929e-40	-0.655385	0.655	0.832	2.30348e-35	Havcr2
1.06345e-39	-0.663722	0.656	0.838	2.62014e-35	Kansl1
1.09267e-39	1.11124	0.488	0.357	2.69212e-35	Colec12
1.3947e-39	-0.815516	0.588	0.761	3.43625e-35	Pmepa1
1.47769e-39	-0.893458	0.448	0.674	3.64074e-35	Phf14
1.90308e-39	1.09587	0.419	0.234	4.68881e-35	Aldh2
2.06683e-39	-0.835897	0.525	0.713	5.09225e-35	Sppl2a
2.16029e-39	-0.938998	0.425	0.655	5.32253e-35	Dgkd
3.32774e-39	0.534513	0.93	0.857	8.19888e-35	Calm1
3.34018e-39	-0.928317	0.419	0.655	8.22953e-35	Tnfrsf11a
3.67299e-39	-1.11524	0.312	0.538	9.04952e-35	Gcnt1
3.72837e-39	-0.845311	0.471	0.689	9.18596e-35	Prex1
5.65451e-39	-0.744878	0.621	0.806	1.39316e-34	Etv6
5.95591e-39	0.448458	0.984	0.956	1.46742e-34	Cd68
6.75939e-39	-0.674997	0.688	0.846	1.66538e-34	Stag1
7.77701e-39	-0.629248	0.81	0.896	1.9161e-34	Pip4k2a
7.85111e-39	1.23578	0.381	0.184	1.93436e-34	Mpp1
8.6207e-39	1.85896	0.236	0.07	2.12397e-34	Tnik
8.8647e-39	1.10502	0.459	0.231	2.18409e-34	Atp1a3
1.04896e-38	0.385565	0.986	0.944	2.58443e-34	Rps18
1.44512e-38	0.990667	0.594	0.368	3.56049e-34	Ccrl2
1.78978e-38	2.47088	0.165	0.037	4.40966e-34	Arg2
2.89126e-38	0.285369	1	0.998	7.12348e-34	Rps12
3.34844e-38	0.287207	1	0.998	8.24989e-34	Rps24
3.94338e-38	-0.717691	0.639	0.816	9.71569e-34	E230029C05Rik
4.04674e-38	0.314872	0.999	0.991	9.97035e-34	Rpl38
4.4771e-38	1.23263	0.413	0.202	1.10307e-33	Tagln2
4.65e-38	-1.02353	0.28	0.526	1.14567e-33	Phyhd1
4.71193e-38	-2.2846	0.06	0.247	1.16093e-33	8030442B05Rik
7.28901e-38	-0.996399	0.365	0.604	1.79587e-33	Zeb1
1.07725e-37	0.502268	0.916	0.815	2.65412e-33	Atp6v1g1
1.19572e-37	-1.43112	0.186	0.412	2.94602e-33	Cables1
1.36335e-37	-0.619491	0.65	0.834	3.35902e-33	Kctd12
1.47698e-37	0.906336	0.594	0.373	3.63898e-33	Emp3
1.67031e-37	0.410762	0.982	0.933	4.11532e-33	Npm1
1.80845e-37	-0.745595	0.619	0.797	4.45566e-33	Fam172a
2.48121e-37	-0.802056	0.528	0.724	6.1132e-33	Celf1
2.65362e-37	-1.39226	0.181	0.409	6.53799e-33	Cdh23
2.69607e-37	-1.55156	0.23	0.429	6.64259e-33	Cwc22
2.883e-37	0.993701	0.584	0.362	7.10314e-33	Neat1
3.4912e-37	-0.614655	0.726	0.863	8.60161e-33	Csf3r
3.92211e-37	-0.81744	0.531	0.729	9.66329e-33	Slc12a6
4.01053e-37	0.328261	0.999	0.993	9.88114e-33	Rps27
5.25022e-37	-0.705309	0.682	0.823	1.29355e-32	Acer3
5.81118e-37	-0.74137	0.572	0.763	1.43176e-32	Zcchc7
5.93583e-37	0.667413	0.759	0.548	1.46247e-32	Psmb6
6.01096e-37	-0.878509	0.437	0.667	1.48098e-32	Ifitm10
6.09189e-37	-0.797194	0.618	0.794	1.50092e-32	Eml4
6.64237e-37	0.301816	1	0.996	1.63655e-32	Rpl32
6.96649e-37	-0.642901	0.731	0.873	1.7164e-32	Rreb1
8.90554e-37	-0.872906	0.471	0.676	2.19415e-32	Ulk2
1.07124e-36	0.761727	0.827	0.662	2.63931e-32	Mt1
1.2232e-36	0.323924	0.997	0.986	3.01371e-32	Rps26
1.39104e-36	-0.8677	0.387	0.62	3.42724e-32	Rbm26
1.48873e-36	-1.18452	0.371	0.576	3.66794e-32	Fhit
1.64352e-36	0.317756	0.991	0.983	4.04931e-32	Rack1
1.96958e-36	1.14074	0.412	0.209	4.85266e-32	Rbm42
2.24621e-36	-0.978947	0.448	0.639	5.5342e-32	Selplg
2.36545e-36	0.394609	0.969	0.902	5.828e-32	Cox7c
2.37538e-36	0.673277	0.757	0.571	5.85247e-32	Bola2
2.84028e-36	-0.900494	0.487	0.687	6.99787e-32	Gtdc1
3.18835e-36	-0.86028	0.509	0.708	7.85545e-32	Specc1
3.33156e-36	-0.895098	0.407	0.625	8.20829e-32	Cnot2
4.97392e-36	-1.00722	0.332	0.557	1.22547e-31	Il6ra
5.60895e-36	0.291606	1	0.994	1.38193e-31	Rps16
5.96318e-36	-1.25077	0.23	0.456	1.46921e-31	Nos1ap
7.14973e-36	-0.889721	0.491	0.686	1.76155e-31	Camk2d
7.65037e-36	0.580067	0.811	0.661	1.8849e-31	Tmem256
7.70758e-36	0.492919	0.932	0.83	1.89899e-31	Myl6
9.31931e-36	-0.966053	0.392	0.608	2.29609e-31	Npnt
1.09696e-35	-0.477969	0.877	0.954	2.70269e-31	Fcrls
1.19757e-35	0.369763	0.987	0.941	2.95058e-31	Rpl31
1.3382e-35	-0.880948	0.407	0.628	3.29707e-31	Ash1l
1.35546e-35	1.08039	0.352	0.151	3.33958e-31	Arhgap15
1.48635e-35	-0.659239	0.747	0.864	3.66208e-31	Jmjd1c
2.05744e-35	0.284471	1	0.999	5.06912e-31	Fau
2.19677e-35	-0.65641	0.68	0.835	5.41239e-31	Dock8
2.64916e-35	1.13369	0.441	0.242	6.52701e-31	Hmgb2
3.02107e-35	0.284615	1	0.995	7.4433e-31	Rpl35a
3.09342e-35	0.354084	0.991	0.977	7.62156e-31	Ptma
3.56093e-35	-0.533815	0.848	0.926	8.77342e-31	Myo1f
3.69926e-35	0.57637	0.818	0.703	9.11425e-31	Lipa
4.30159e-35	0.653178	0.818	0.643	1.05983e-30	Junb
4.38586e-35	-0.653255	0.643	0.808	1.08059e-30	Daglb
5.05024e-35	0.287564	0.999	0.996	1.24428e-30	Rps10
5.65323e-35	0.560734	0.832	0.676	1.39284e-30	Hspe1
6.9332e-35	2.98416	0.115	0.017	1.7082e-30	Cd5l
7.12642e-35	0.569375	0.87	0.686	1.75581e-30	Myo5a
7.49185e-35	0.454872	0.942	0.859	1.84584e-30	Nme2
8.19077e-35	0.872372	0.642	0.437	2.01804e-30	Cebpb
9.31539e-35	-1.19515	0.245	0.461	2.29513e-30	Msi2
1.16596e-34	-0.975954	0.373	0.592	2.87268e-30	Pik3ap1
1.25971e-34	0.565878	0.84	0.673	3.10368e-30	Lrpap1
1.32524e-34	0.384999	0.986	0.955	3.26513e-30	Eif1
1.35418e-34	0.362895	0.997	0.986	3.33644e-30	Rpl10
1.40403e-34	1.24846	0.381	0.178	3.45925e-30	Dusp1
1.6138e-34	0.29859	0.999	0.998	3.97609e-30	mt-Atp6
2.04066e-34	0.755275	0.66	0.47	5.02777e-30	Rap2a
2.16778e-34	0.297996	0.997	0.992	5.34097e-30	Rps19
2.5857e-34	-0.625457	0.69	0.835	6.37064e-30	Pros1
2.81539e-34	-0.93774	0.298	0.532	6.93655e-30	Nuak1
3.57072e-34	0.969675	0.509	0.284	8.79753e-30	Bcl2a1a
3.86079e-34	-1.08956	0.295	0.511	9.51221e-30	0610040J01Rik
4.52763e-34	0.51072	0.902	0.788	1.11552e-29	Itgax
6.75872e-34	-0.906092	0.392	0.604	1.66521e-29	Rnf216
9.21937e-34	-1.02615	0.319	0.541	2.27147e-29	Gm4258
9.59114e-34	0.582542	0.804	0.654	2.36306e-29	Tmed3
1.03496e-33	0.781841	0.606	0.392	2.54994e-29	0610012G03Rik
1.25483e-33	0.268794	0.999	0.999	3.09164e-29	Rpl27a
1.28108e-33	-1.39216	0.203	0.411	3.15633e-29	Slc24a3
1.35312e-33	-1.18901	0.215	0.434	3.33381e-29	Rp2
1.51801e-33	0.522379	0.89	0.794	3.74008e-29	H2afz
1.98971e-33	-0.782414	0.453	0.665	4.90226e-29	Plcg2
2.16356e-33	-0.720801	0.613	0.772	5.33059e-29	Zfand3
2.5314e-33	0.371094	0.984	0.976	6.23687e-29	Creg1
3.11663e-33	0.267349	1	0.998	7.67875e-29	Rpl37
3.49097e-33	-0.843408	0.399	0.612	8.60106e-29	Mkln1
4.78705e-33	-0.819005	0.588	0.751	1.17943e-28	Inpp4b
4.89057e-33	-0.705107	0.56	0.745	1.20494e-28	Fcho2
4.99877e-33	-0.88406	0.416	0.62	1.2316e-28	Tbl1xr1
5.02032e-33	0.647679	0.748	0.567	1.23691e-28	Cd48
5.86339e-33	-0.556876	0.814	0.906	1.44462e-28	Asap1
6.11118e-33	0.356638	0.976	0.932	1.50567e-28	Naca
7.01089e-33	0.29975	0.996	0.988	1.72734e-28	Rpl3
7.5268e-33	0.728644	0.692	0.473	1.85445e-28	Id2
9.71311e-33	0.313257	0.996	0.989	2.39312e-28	mt-Nd4
1.2348e-32	-2.34036	0.047	0.203	3.0423e-28	Ecscr
1.36612e-32	-0.528031	0.885	0.947	3.36586e-28	Gab2
1.44192e-32	-0.605223	0.697	0.843	3.5526e-28	Exoc4
1.49427e-32	-0.600791	0.68	0.821	3.68158e-28	Vsir
1.61237e-32	-0.853765	0.451	0.657	3.97255e-28	Nfia
2.19406e-32	0.389195	0.988	0.97	5.40572e-28	Syngr1
3.07557e-32	-0.592599	0.734	0.86	7.57759e-28	Ppp3ca
3.82122e-32	-0.463122	0.82	0.926	9.41473e-28	Ptpra
4.25475e-32	-0.693772	0.521	0.718	1.04829e-27	Map4k4
4.42273e-32	-0.761619	0.482	0.679	1.08967e-27	Crebbp
5.04767e-32	0.648715	0.72	0.521	1.24365e-27	Ms4a6d
5.35937e-32	-0.279067	1	0.999	1.32044e-27	Cd9
5.62804e-32	-0.840997	0.432	0.629	1.38664e-27	Usp34
6.37089e-32	0.662402	0.766	0.568	1.56966e-27	Atf3
6.91943e-32	-0.722984	0.651	0.806	1.70481e-27	Hivep3
7.00397e-32	0.485914	0.894	0.781	1.72564e-27	Dhrs3
8.53136e-32	-0.48756	0.907	0.957	2.10196e-27	Fyb
9.34123e-32	-0.933161	0.356	0.561	2.30149e-27	Lcor
1.1429e-31	0.298694	0.995	0.982	2.81588e-27	Rpl8
1.30979e-31	-0.576203	0.752	0.845	3.22706e-27	Nptn
1.36961e-31	-0.80975	0.451	0.657	3.37444e-27	Extl3
1.40151e-31	0.293967	0.997	0.985	3.45305e-27	Rpl15
1.69351e-31	0.685242	0.715	0.506	4.17246e-27	Tmem176b
1.69682e-31	0.443578	0.911	0.81	4.18063e-27	Cox6b1
2.2613e-31	-1.25454	0.209	0.403	5.57139e-27	5330438D12Rik
2.39341e-31	-0.817905	0.446	0.645	5.8969e-27	Il6st
2.39519e-31	-0.483843	0.97	0.986	5.90128e-27	Zeb2
2.69565e-31	-0.570692	0.848	0.912	6.64154e-27	Fmn1
2.81531e-31	-0.834917	0.373	0.589	6.93635e-27	Git2
3.01676e-31	-1.40759	0.193	0.387	7.4327e-27	Sncaip
3.53446e-31	-0.913274	0.357	0.564	8.70821e-27	Lcp2
3.82806e-31	-0.550316	0.711	0.834	9.43157e-27	Actr2
4.34275e-31	-0.790379	0.434	0.642	1.06997e-26	Ankrd17
4.50787e-31	0.722311	0.633	0.412	1.11065e-26	Zfp36
6.44647e-31	-0.792844	0.399	0.613	1.58828e-26	Arglu1
6.65184e-31	0.687419	0.745	0.596	1.63888e-26	Jund
7.47845e-31	-0.857993	0.395	0.596	1.84254e-26	Smg1
9.01601e-31	-1.06953	0.262	0.466	2.22137e-26	Klf3
9.97219e-31	-1.4917	0.148	0.338	2.45695e-26	Nr6a1os
1.11889e-30	-0.883772	0.386	0.586	2.75672e-26	Cdk13
1.59672e-30	-0.991545	0.277	0.493	3.934e-26	Tubgcp5
2.13026e-30	1.04991	0.462	0.263	5.24853e-26	Ifrd1
2.38531e-30	-1.19632	0.251	0.44	5.87692e-26	Stambpl1
2.88938e-30	0.545943	0.822	0.673	7.11885e-26	Prdx5
3.37464e-30	-0.76392	0.476	0.662	8.31443e-26	Wdr26
3.69735e-30	0.262907	0.999	0.995	9.10954e-26	Rpl39
3.82674e-30	-0.94878	0.289	0.5	9.42831e-26	Tmed5
4.91782e-30	-0.822648	0.495	0.674	1.21165e-25	Prkch
5.01529e-30	-0.532015	0.748	0.889	1.23567e-25	Dleu2
6.77049e-30	-0.688834	0.492	0.692	1.66811e-25	Mgat4a
7.74937e-30	2.05104	0.152	0.037	1.90929e-25	Stra6l
8.39507e-30	-0.694104	0.554	0.733	2.06838e-25	Ankrd44
1.08683e-29	-0.409305	0.916	0.957	2.67774e-25	Rbm39
1.10249e-29	0.602991	0.724	0.539	2.71631e-25	Ndufb7
1.15899e-29	-0.712747	0.493	0.692	2.85552e-25	Nrip1
1.19132e-29	-0.872992	0.366	0.574	2.93517e-25	Capn3
1.23149e-29	-0.851471	0.423	0.61	3.03414e-25	Aftph
1.53553e-29	0.29128	1	0.998	3.78323e-25	Tyrobp
1.61376e-29	0.252612	1	0.996	3.97599e-25	Rps15a
1.73208e-29	1.20428	0.315	0.149	4.26749e-25	Ftl1-ps1
1.73608e-29	-0.676537	0.6	0.758	4.27737e-25	Map4
1.75972e-29	-0.640784	0.615	0.762	4.3356e-25	Mycbp2
1.76053e-29	1.34901	0.367	0.187	4.33759e-25	Dcstamp
2.27558e-29	1.29311	0.29	0.121	5.60658e-25	Itga4
2.85476e-29	0.273479	0.997	0.995	7.03357e-25	mt-Cytb
2.85896e-29	-1.03046	0.257	0.462	7.04392e-25	Usp2
2.97569e-29	-0.76454	0.453	0.65	7.33151e-25	Bmpr2
3.09695e-29	0.842069	0.537	0.33	7.63026e-25	Blvrb
3.29247e-29	-1.00895	0.307	0.519	8.11199e-25	P3h2
3.79308e-29	0.257884	0.996	0.992	9.3454e-25	Rps13
4.71632e-29	-0.779501	0.475	0.671	1.16201e-24	Slc1a3
6.44342e-29	-1.61189	0.096	0.266	1.58753e-24	Adgrg1
7.63773e-29	-0.890548	0.39	0.581	1.88178e-24	Mbd5
7.63964e-29	-1.10205	0.308	0.504	1.88225e-24	Agmo
1.02807e-28	-1.17491	0.24	0.426	2.53296e-24	E2f3
1.31558e-28	-0.663902	0.648	0.775	3.24133e-24	Btbd9
1.33284e-28	-0.65329	0.656	0.781	3.28385e-24	Olfml3
1.41541e-28	-0.355758	0.958	0.984	3.48728e-24	Xist
1.47792e-28	0.999869	0.5	0.33	3.64129e-24	Malt1
1.51405e-28	0.441556	0.877	0.784	3.73033e-24	Chchd2
1.58101e-28	0.359559	0.957	0.896	3.89528e-24	Eef2
1.77089e-28	0.295343	0.996	0.973	4.36311e-24	Rpl36a
1.78553e-28	-0.737756	0.461	0.653	4.3992e-24	Strn3
2.30606e-28	-0.580798	0.673	0.767	5.68167e-24	Nipbl
3.0116e-28	-1.01921	0.314	0.502	7.41999e-24	Cask
3.06934e-28	-1.0294	0.256	0.449	7.56224e-24	Pik3cg
3.18185e-28	1.51707	0.224	0.081	7.83944e-24	Il3ra
3.38247e-28	-0.476002	0.84	0.913	8.33374e-24	Cux1
4.0058e-28	-0.722203	0.547	0.713	9.86949e-24	Kcnk13
4.03934e-28	-0.746021	0.563	0.728	9.95213e-24	Rnf180
4.19922e-28	-0.365978	0.942	0.969	1.0346e-23	Unc93b1
4.37362e-28	-0.86909	0.327	0.531	1.07757e-23	Slc7a7
5.27996e-28	0.253901	1	0.996	1.30088e-23	Rpl17
5.87862e-28	-0.762136	0.394	0.601	1.44837e-23	Zfp652
6.29326e-28	0.849243	0.495	0.299	1.55053e-23	Dpp7
6.5327e-28	-0.76983	0.448	0.629	1.60953e-23	Kmt2c
6.84558e-28	-1.21065	0.209	0.394	1.68661e-23	Pld1
7.7309e-28	0.430348	0.927	0.815	1.90474e-23	Aplp2
9.33656e-28	0.252277	1	0.997	2.30034e-23	mt-Co1
9.79229e-28	0.442191	0.86	0.732	2.41262e-23	Slc25a3
9.93192e-28	0.721519	0.56	0.35	2.44703e-23	Tnfaip3
1.0629e-27	1.76674	0.192	0.062	2.61878e-23	Pim1
1.54279e-27	1.44753	0.243	0.095	3.80113e-23	Dnase1l1
1.66241e-27	-1.0067	0.261	0.455	4.09584e-23	Kat6a
1.84924e-27	-1.17323	0.198	0.386	4.55615e-23	Mlph
1.89606e-27	-1.1217	0.218	0.407	4.67152e-23	Fbrsl1
1.94467e-27	-1.04942	0.236	0.434	4.79128e-23	Slc16a6
2.04652e-27	-0.766481	0.496	0.665	5.04221e-23	Fgr
2.09951e-27	0.837403	0.66	0.486	5.17277e-23	Sqstm1
2.35778e-27	-0.868308	0.367	0.555	5.80911e-23	Smg6
2.47304e-27	1.06748	0.507	0.331	6.09307e-23	H2-Ab1
2.92131e-27	-0.892869	0.437	0.615	7.19753e-23	Klf12
3.081e-27	-0.38041	0.768	0.904	7.59097e-23	Dennd4a
3.66998e-27	2.72071	0.101	0.017	9.0421e-23	Cdo1
3.90249e-27	-0.718457	0.424	0.624	9.61496e-23	Mllt10
3.9759e-27	-0.622428	0.588	0.759	9.79583e-23	Chd7
4.14663e-27	0.931398	0.43	0.24	1.02165e-22	Gla
4.33925e-27	1.32804	0.282	0.125	1.0691e-22	Apoc2
4.35458e-27	1.03256	0.369	0.192	1.07288e-22	Prxl2a
4.51324e-27	-0.651434	0.49	0.681	1.11197e-22	Ppp1r12a
4.731e-27	0.590413	0.803	0.677	1.16562e-22	Srgn
4.77378e-27	-0.45104	0.862	0.929	1.17616e-22	Tns3
6.07232e-27	-0.856782	0.357	0.549	1.4961e-22	Snx13
6.27972e-27	-1.36794	0.147	0.323	1.5472e-22	Glrp1
8.23049e-27	-0.547212	0.816	0.896	2.02783e-22	Cdk8
8.86687e-27	-0.70331	0.483	0.657	2.18462e-22	Arhgap17
8.95037e-27	-0.894859	0.337	0.529	2.20519e-22	Phc2
9.39775e-27	-0.723489	0.535	0.699	2.31542e-22	Dock10
1.26648e-26	-0.892698	0.335	0.509	3.12034e-22	Cd33
1.64133e-26	-0.716404	0.469	0.652	4.0439e-22	Rab31
1.65775e-26	-0.810357	0.378	0.573	4.08436e-22	Slc7a8
1.67414e-26	-0.628212	0.567	0.716	4.12475e-22	Scamp2
1.79076e-26	-1.40584	0.13	0.301	4.41208e-22	Gm46367
2.41456e-26	-1.48427	0.109	0.275	5.94898e-22	St3gal5
2.76836e-26	-0.810806	0.39	0.574	6.82069e-22	Spire1
3.80653e-26	0.364523	0.982	0.939	9.37854e-22	Cd52
4.0261e-26	-0.741852	0.425	0.615	9.9195e-22	Rbm6
4.8406e-26	2.62949	0.101	0.017	1.19263e-21	Arhgap6
5.08499e-26	-0.492774	0.76	0.864	1.25284e-21	Blnk
5.28156e-26	-0.744378	0.417	0.603	1.30127e-21	Stag2
5.46469e-26	-0.535847	0.718	0.838	1.34639e-21	Tcf4
5.4934e-26	-0.910744	0.31	0.5	1.35346e-21	Phkb
5.93941e-26	0.508348	0.801	0.641	1.46335e-21	Atpif1
6.95263e-26	-1.37262	0.131	0.301	1.71299e-21	Fer
7.98743e-26	-1.29753	0.131	0.305	1.96794e-21	Etv5
8.50616e-26	0.270094	0.99	0.967	2.09575e-21	Rps17
8.7424e-26	0.352267	0.949	0.858	2.15395e-21	Uqcrh
9.13068e-26	-1.06317	0.22	0.406	2.24962e-21	Adap2os
1.11847e-25	-0.845301	0.445	0.603	2.75568e-21	Peli2
1.19309e-25	-0.852987	0.392	0.578	2.93954e-21	Man1a
1.25302e-25	-1.07915	0.227	0.404	3.0872e-21	Zfx
1.31626e-25	0.626995	0.633	0.463	3.24301e-21	Txndc17
1.51237e-25	-0.939659	0.264	0.456	3.72619e-21	Tasor
1.52951e-25	-0.98205	0.343	0.517	3.76841e-21	Ssbp2
1.58767e-25	-0.625371	0.555	0.727	3.9117e-21	Znrf2
1.63517e-25	0.323085	0.974	0.917	4.02874e-21	Ybx1
1.7045e-25	0.39514	0.907	0.805	4.19954e-21	Atp5l
1.73947e-25	0.466793	0.827	0.695	4.28571e-21	Cox7a2
1.78274e-25	0.389981	0.915	0.84	4.39231e-21	mt-Nd3
2.00042e-25	-0.754475	0.438	0.612	4.92864e-21	Nr3c1
2.03778e-25	0.277331	0.995	0.986	5.02069e-21	Ppia
2.3374e-25	0.889461	0.446	0.283	5.75888e-21	Rhoc
2.45259e-25	-0.757225	0.503	0.675	6.04269e-21	Bach2
2.54823e-25	-0.647051	0.537	0.703	6.27833e-21	Tcf12
3.40792e-25	-0.860314	0.343	0.522	8.39643e-21	Prr14l
3.47049e-25	-1.80875	0.081	0.233	8.55058e-21	Gpr84
3.48757e-25	1.31548	0.194	0.067	8.59267e-21	Olr1
3.64662e-25	-0.833001	0.362	0.541	8.98455e-21	Tbc1d16
3.96449e-25	0.523977	0.759	0.598	9.76771e-21	Rabac1
4.43848e-25	-1.07404	0.213	0.391	1.09355e-20	Mknk1
4.60386e-25	0.729351	0.559	0.37	1.1343e-20	Aprt
4.62795e-25	-0.977203	0.235	0.419	1.14023e-20	Cmtm6
5.29957e-25	-0.668512	0.504	0.668	1.30571e-20	Ccdc50
5.41512e-25	0.345184	0.944	0.87	1.33418e-20	Rpl36al
6.1175e-25	0.265313	0.997	0.979	1.50723e-20	Rpl27
6.46394e-25	-0.849018	0.328	0.514	1.59259e-20	Fam193a
8.01961e-25	-0.764549	0.491	0.654	1.97587e-20	Slc9a9
8.56857e-25	-0.654918	0.531	0.682	2.11112e-20	Aim2
8.59698e-25	-0.612411	0.615	0.731	2.11812e-20	Itpr2
9.42163e-25	-0.645044	0.542	0.683	2.3213e-20	Ap3b1
9.78177e-25	-0.807093	0.369	0.545	2.41003e-20	Cul1
9.85499e-25	0.338466	0.971	0.939	2.42807e-20	Cotl1
1.05291e-24	-0.802177	0.353	0.539	2.59415e-20	Med13l
1.14279e-24	-0.841884	0.343	0.517	2.81562e-20	Tab2
1.14964e-24	1.72056	0.202	0.076	2.83248e-20	Cxcl2
1.31069e-24	-0.890284	0.286	0.473	3.22929e-20	Ccdc93
1.31732e-24	0.745601	0.543	0.373	3.24562e-20	Psmd8
1.33913e-24	-0.877035	0.369	0.541	3.29935e-20	Eya4
1.44674e-24	0.547762	0.714	0.535	3.56447e-20	Map1lc3b
1.52019e-24	-0.895192	0.318	0.487	3.74545e-20	2510009E07Rik
1.87746e-24	-0.767116	0.419	0.591	4.62569e-20	Ambra1
2.11325e-24	-1.02502	0.248	0.426	5.20663e-20	9930021J03Rik
2.26851e-24	-0.593781	0.631	0.764	5.58916e-20	Rsrp1
2.33059e-24	-0.795756	0.362	0.54	5.74211e-20	Ep300
2.36609e-24	0.550177	0.673	0.541	5.82958e-20	Gpi1
3.1977e-24	-0.606304	0.626	0.764	7.87849e-20	Ttc28
3.24114e-24	0.466263	0.798	0.63	7.98552e-20	Eif3k
3.3352e-24	0.448644	0.837	0.701	8.21727e-20	Ndufa2
3.51391e-24	0.566748	0.699	0.533	8.65758e-20	Psmb8
3.56349e-24	-0.784266	0.39	0.55	8.77972e-20	Ube3a
3.88337e-24	0.644102	0.572	0.374	9.56785e-20	Pianp
4.30049e-24	-1.07492	0.251	0.426	1.05955e-19	Smad3
4.47349e-24	-0.495732	0.745	0.835	1.10218e-19	Rbm25
4.49369e-24	-0.434734	0.841	0.904	1.10715e-19	Oxct1
4.90778e-24	0.540139	0.702	0.522	1.20918e-19	Scand1
5.09513e-24	-0.945075	0.241	0.425	1.25534e-19	Usp24
5.8608e-24	1.14668	0.331	0.169	1.44398e-19	Rilpl2
6.13326e-24	-1.02227	0.209	0.391	1.51111e-19	Rtn4rl1
7.47796e-24	0.396477	0.89	0.769	1.84242e-19	Sec61g
8.29421e-24	1.02545	0.335	0.171	2.04353e-19	Tmem106a
8.82402e-24	-0.628015	0.492	0.655	2.17406e-19	Snrnp70
8.94225e-24	0.830266	0.354	0.186	2.20319e-19	Trerf1
9.20407e-24	-0.715961	0.563	0.701	2.2677e-19	Oxr1
1.11462e-23	-0.847109	0.337	0.509	2.74619e-19	Osbpl11
1.35698e-23	-0.787794	0.345	0.526	3.34332e-19	Rbm5
1.37399e-23	1.4564	0.178	0.061	3.38524e-19	Nedd9
1.51573e-23	-0.595588	0.581	0.716	3.73446e-19	Tacc1
1.51823e-23	-1.22779	0.147	0.313	3.74062e-19	Tgfa
1.54697e-23	-0.792614	0.385	0.545	3.81142e-19	Suclg2
1.80298e-23	-0.570087	0.591	0.744	4.44217e-19	Abi1
1.94578e-23	0.895146	0.56	0.401	4.79401e-19	Jun
2.06837e-23	0.309229	0.986	0.944	5.09604e-19	Ctsh
2.07903e-23	-0.684436	0.461	0.623	5.12231e-19	Rab3gap1
2.44216e-23	0.402401	0.955	0.932	6.017e-19	Sat1
2.65798e-23	-0.678705	0.442	0.618	6.54872e-19	Birc6
2.71029e-23	1.23431	0.31	0.175	6.67762e-19	Tnfaip2
2.91114e-23	-0.597078	0.598	0.736	7.17248e-19	Baz2b
3.49493e-23	-0.982173	0.241	0.411	8.61082e-19	Acvr1
4.88983e-23	-0.694611	0.43	0.603	1.20476e-18	Bin2
5.08872e-23	0.796923	0.45	0.284	1.25376e-18	Uap1l1
5.19825e-23	-0.656527	0.442	0.625	1.28075e-18	Itgav
5.55182e-23	0.329953	0.957	0.892	1.36786e-18	Atp5e
6.29729e-23	-0.320485	0.987	0.995	1.55153e-18	Cmss1
8.02278e-23	-0.570135	0.567	0.725	1.97665e-18	Wdfy3
9.16493e-23	1.49029	0.175	0.06	2.25806e-18	Sash1
9.36166e-23	0.522245	0.713	0.575	2.30653e-18	Glmp
9.67338e-23	-0.845295	0.299	0.471	2.38333e-18	Sft2d1
1.03837e-22	-1.52607	0.109	0.257	2.55833e-18	Pde4a
1.18442e-22	0.692744	0.491	0.304	2.91816e-18	Hist1h1e
1.34671e-22	0.560487	0.648	0.494	3.31801e-18	Capns1
1.39807e-22	-0.583485	0.6	0.735	3.44456e-18	Ifngr1
1.48805e-22	-0.608057	0.694	0.818	3.66625e-18	Chn2
1.48979e-22	-1.05984	0.193	0.36	3.67054e-18	Plod1
1.56315e-22	-1.25797	0.134	0.291	3.85128e-18	Gm50035
2.26796e-22	0.744747	0.478	0.32	5.5878e-18	Sars
2.39317e-22	-1.09376	0.177	0.345	5.8963e-18	Rgl1
2.40479e-22	-0.683438	0.448	0.614	5.92491e-18	Ubn2
2.41211e-22	0.518829	0.73	0.55	5.94296e-18	Lgals3bp
2.42853e-22	-0.655083	0.458	0.634	5.98342e-18	Peli1
2.47217e-22	-0.875487	0.299	0.461	6.09093e-18	Zfp644
2.48799e-22	-0.717957	0.411	0.574	6.12991e-18	Arid1a
2.515e-22	-0.774845	0.356	0.529	6.19645e-18	Zdhhc20
2.8312e-22	-0.48088	0.73	0.839	6.97552e-18	Arl4c
3.04303e-22	-0.766811	0.336	0.52	7.49742e-18	Tet3
3.11628e-22	0.263407	0.999	0.991	7.6779e-18	Rps3a1
3.27908e-22	-0.621462	0.534	0.685	8.07901e-18	Sipa1l2
3.30253e-22	0.328362	0.979	0.937	8.13677e-18	Pfn1
4.65384e-22	1.47643	0.207	0.093	1.14661e-17	Gm26532
5.09821e-22	-0.677358	0.48	0.639	1.2561e-17	Myo9a
5.44496e-22	-0.855127	0.297	0.469	1.34153e-17	Rabgap1
5.713e-22	-0.641859	0.488	0.644	1.40757e-17	Erbin
5.74312e-22	-0.754632	0.413	0.574	1.41499e-17	P2rx7
5.97502e-22	-1.00071	0.219	0.385	1.47212e-17	Rassf2
6.43903e-22	-0.762235	0.469	0.622	1.58645e-17	Arhgap22
6.6353e-22	-0.743247	0.39	0.544	1.6348e-17	Ythdf3
6.67242e-22	-0.682089	0.402	0.575	1.64395e-17	Pten
6.82265e-22	0.466262	0.827	0.698	1.68096e-17	Uqcrq
7.59822e-22	-0.706227	0.386	0.558	1.87205e-17	Ddx6
7.95708e-22	-1.11663	0.185	0.345	1.96047e-17	Cstf3
8.59173e-22	-0.710486	0.39	0.567	2.11683e-17	Zfp292
8.67088e-22	0.736822	0.496	0.317	2.13633e-17	Sh3bgrl
8.98881e-22	-0.665299	0.437	0.601	2.21466e-17	Pnisr
9.69956e-22	-0.805034	0.291	0.472	2.38978e-17	Rapgef1
1.08938e-21	-0.755341	0.343	0.517	2.68402e-17	Xiap
1.12237e-21	1.01505	0.256	0.116	2.76529e-17	Trpc4
1.26012e-21	-0.483749	0.665	0.784	3.10469e-17	Tm9sf3
1.39374e-21	-0.830615	0.291	0.47	3.4339e-17	Nlk
1.47253e-21	1.57492	0.177	0.066	3.62802e-17	Hpse
1.95452e-21	-0.714903	0.395	0.548	4.81554e-17	Taok1
2.18934e-21	-1.156	0.15	0.308	5.39409e-17	Gal3st4
2.29498e-21	-0.835769	0.297	0.465	5.65436e-17	Tet2
2.30209e-21	0.608295	0.585	0.409	5.67188e-17	Lamtor2
2.30817e-21	-1.61784	0.085	0.217	5.68687e-17	Gm40841
2.49689e-21	0.695072	0.606	0.497	6.15183e-17	Nfkbia
2.52658e-21	-0.644822	0.442	0.611	6.22499e-17	Abi3
2.53369e-21	-0.785796	0.35	0.516	6.2425e-17	Dhx9
2.65425e-21	-0.54733	0.64	0.769	6.53955e-17	Mylip
2.87768e-21	1.63663	0.173	0.064	7.09002e-17	Kcnq3
2.96425e-21	-0.624388	0.436	0.609	7.30332e-17	Fmnl3
3.09142e-21	-0.763183	0.358	0.525	7.61665e-17	Agps
3.1457e-21	0.988004	0.32	0.174	7.75037e-17	Tnfsf12
3.31502e-21	-1.07862	0.172	0.332	8.16754e-17	Epc2
3.58274e-21	1.01859	0.319	0.167	8.82716e-17	Bhlhe40
3.67329e-21	-0.454063	0.92	0.939	9.05024e-17	Slc8a1
3.74066e-21	-0.542414	0.643	0.75	9.21625e-17	Ski
3.80661e-21	0.471132	0.762	0.631	9.37871e-17	Pebp1
4.27138e-21	-0.912861	0.226	0.398	1.05238e-16	Arid2
4.36237e-21	-1.09563	0.169	0.328	1.0748e-16	Gpr155
4.60245e-21	-0.31324	0.927	0.953	1.13395e-16	Lamp2
4.6668e-21	-0.746477	0.369	0.538	1.14981e-16	Cnot6l
4.89049e-21	-0.90155	0.27	0.437	1.20492e-16	Klhl7
5.01272e-21	-0.783691	0.301	0.477	1.23503e-16	Washc4
5.3666e-21	-0.897022	0.245	0.411	1.32222e-16	Adnp
5.39465e-21	-0.753511	0.348	0.516	1.32913e-16	Syncrip
6.05332e-21	-0.799945	0.314	0.482	1.49142e-16	Ppcdc
6.13356e-21	-0.861184	0.297	0.463	1.51119e-16	Atp2c1
6.381e-21	0.50061	0.722	0.558	1.57215e-16	Rps27l
7.05543e-21	-1.43443	0.089	0.228	1.73832e-16	Pilra
8.06927e-21	0.500376	0.71	0.557	1.98811e-16	Ubxn1
8.49682e-21	-0.427143	0.486	0.667	2.09345e-16	Ncf1
8.79977e-21	0.625288	0.556	0.391	2.16809e-16	Trappc2l
1.03027e-20	-0.766351	0.37	0.539	2.53839e-16	March1
1.05806e-20	-0.667648	0.444	0.607	2.60685e-16	Rsrc1
1.06726e-20	-0.431751	0.765	0.853	2.62952e-16	Hnrnpa2b1
1.18455e-20	1.2996	0.202	0.081	2.9185e-16	Cpeb1
1.24371e-20	0.874618	0.369	0.213	3.06424e-16	Psen2
1.3332e-20	-0.932817	0.285	0.437	3.28474e-16	Rffl
1.48303e-20	-0.807821	0.312	0.475	3.65388e-16	Gatad2b
1.51367e-20	0.30988	0.936	0.846	3.72938e-16	Atp5g2
1.589e-20	-0.64373	0.495	0.639	3.91498e-16	Snd1
1.59187e-20	-0.726022	0.37	0.527	3.92204e-16	Gspt1
1.59864e-20	-1.07677	0.203	0.348	3.93874e-16	2610203C22Rik
1.7169e-20	0.283319	0.992	0.983	4.23011e-16	Timp2
2.01396e-20	-1.40448	0.101	0.235	4.962e-16	Usp6nl
2.11584e-20	-0.729264	0.336	0.511	5.21301e-16	Ago3
2.13543e-20	0.368588	0.864	0.729	5.26128e-16	Atp5j2
2.21551e-20	-0.901566	0.236	0.402	5.45858e-16	Sh3pxd2a
2.29037e-20	-0.817242	0.295	0.464	5.643e-16	Map3k3
2.47041e-20	0.72976	0.534	0.389	6.08659e-16	Ddhd1
2.48309e-20	0.858566	0.412	0.256	6.11784e-16	Hmox1
2.53433e-20	-1.10045	0.178	0.335	6.24409e-16	Sox4
2.5631e-20	-0.75954	0.361	0.527	6.31497e-16	Slc4a7
2.62175e-20	-0.606263	0.497	0.648	6.45947e-16	Clasp2
2.89055e-20	-0.985973	0.21	0.372	7.12173e-16	Smurf1
2.90489e-20	1.54131	0.157	0.054	7.15706e-16	Dpp6
2.93422e-20	-0.878505	0.264	0.427	7.22934e-16	Ehmt1
2.97171e-20	-1.09288	0.194	0.349	7.32169e-16	Gm26542
4.36989e-20	-1.24446	0.125	0.269	1.07665e-15	Rab39
4.50366e-20	-0.776255	0.373	0.529	1.10961e-15	Phip
5.06373e-20	1.20889	0.247	0.116	1.2476e-15	Osm
5.26088e-20	1.06247	0.349	0.203	1.29618e-15	Ier2
5.30219e-20	-0.637234	0.472	0.619	1.30635e-15	Itch
5.87165e-20	-0.666067	0.406	0.576	1.44666e-15	Setd5
6.0754e-20	-0.812703	0.298	0.464	1.49686e-15	Tle4
6.0815e-20	0.32371	0.929	0.863	1.49836e-15	Oaz1
6.25634e-20	-0.449487	0.672	0.806	1.54144e-15	Cttnbp2nl
6.4724e-20	0.285558	0.965	0.908	1.59467e-15	Pfdn5
6.49184e-20	-0.696421	0.367	0.537	1.59946e-15	Cd2ap
6.88116e-20	-0.879951	0.303	0.454	1.69538e-15	Nr6a1
6.97751e-20	-0.974434	0.189	0.347	1.71912e-15	Hps3
7.18642e-20	-0.963751	0.189	0.35	1.77059e-15	Ttc17
7.50545e-20	-0.899307	0.26	0.413	1.84919e-15	Btbd7
7.96301e-20	-0.8816	0.29	0.452	1.96193e-15	Lysmd4
8.59423e-20	-0.653291	0.475	0.628	2.11745e-15	Phf21a
9.13634e-20	-0.700488	0.436	0.587	2.25101e-15	Dock11
9.47215e-20	0.448463	0.768	0.659	2.33375e-15	Gngt2
9.88429e-20	-1.25494	0.14	0.286	2.43529e-15	Rtn1
9.92846e-20	-0.8936	0.22	0.383	2.44617e-15	Tmx3
1.03571e-19	-1.03621	0.192	0.348	2.55177e-15	Kansl1l
1.11787e-19	0.407008	0.861	0.753	2.7542e-15	Sgk1
1.11984e-19	0.426735	0.786	0.671	2.75906e-15	Fuca1
1.13824e-19	-0.738346	0.329	0.498	2.8044e-15	Cop1
1.15262e-19	-0.66054	0.538	0.658	2.83984e-15	Akt3
1.24155e-19	-0.548702	0.612	0.74	3.05894e-15	Pvt1
1.2432e-19	0.459196	0.803	0.702	3.063e-15	Pkm
1.25949e-19	-0.675952	0.374	0.543	3.10313e-15	Huwe1
1.29758e-19	-1.2254	0.134	0.274	3.19698e-15	Col27a1
1.44551e-19	-1.41662	0.117	0.256	3.56145e-15	Rcan1
1.5308e-19	-1.01838	0.185	0.339	3.77158e-15	Kdm2b
1.7053e-19	-0.826866	0.282	0.438	4.20152e-15	Pald1
1.71555e-19	-0.439455	0.717	0.81	4.22677e-15	Pak2
1.79252e-19	-0.85091	0.259	0.421	4.41642e-15	Kdm3b
1.90534e-19	-1.03624	0.163	0.315	4.69438e-15	Tmem63a
1.94331e-19	-0.569227	0.558	0.698	4.78793e-15	Arid1b
1.95488e-19	-0.392406	0.786	0.867	4.81642e-15	Cyth4
1.97067e-19	-0.649349	0.444	0.595	4.85534e-15	P2ry6
1.98879e-19	-0.919173	0.213	0.369	4.89998e-15	4833439L19Rik
1.996e-19	-0.714321	0.358	0.52	4.91774e-15	Hook3
2.0403e-19	-0.705595	0.383	0.538	5.02689e-15	Lnpep
2.09436e-19	-0.588728	0.555	0.687	5.16009e-15	Sbf2
2.22e-19	-0.840373	0.214	0.38	5.46963e-15	Ppp6r3
2.23042e-19	0.704598	0.524	0.414	5.49531e-15	Cox6a2
2.24216e-19	-1.0827	0.16	0.307	5.52423e-15	Tmem173
2.28172e-19	-0.818385	0.286	0.445	5.62169e-15	Med13
2.35263e-19	-0.720111	0.378	0.532	5.79642e-15	Trim44
2.40377e-19	-1.03688	0.194	0.346	5.9224e-15	Lox
2.41481e-19	-0.845172	0.268	0.426	5.94961e-15	Lrch3
2.87596e-19	-0.563205	0.629	0.754	7.0858e-15	Maml2
2.95171e-19	-0.602146	0.47	0.631	7.27243e-15	Vps13b
3.00139e-19	-0.745857	0.354	0.512	7.39481e-15	Soga1
3.12349e-19	0.42432	0.791	0.66	7.69565e-15	Mrpl52
3.34842e-19	-0.857603	0.252	0.415	8.24983e-15	Abl1
3.35758e-19	0.59032	0.686	0.533	8.2724e-15	Rasgef1b
3.61481e-19	1.68611	0.134	0.042	8.90618e-15	Cspg4
3.90795e-19	1.62591	0.142	0.05	9.62841e-15	Atf5
4.19689e-19	-0.504945	0.677	0.784	1.03403e-14	Samsn1
4.78251e-19	-0.549467	0.57	0.692	1.17832e-14	Zfr
4.84563e-19	0.393662	0.816	0.669	1.19387e-14	Atp5mpl
5.01794e-19	-0.621065	0.493	0.622	1.23632e-14	Tnrc6b
5.15161e-19	0.496715	0.673	0.507	1.26925e-14	Cndp2
5.23019e-19	0.546549	0.676	0.505	1.28861e-14	Mctp1
6.28246e-19	-0.651915	0.325	0.499	1.54787e-14	Smurf2
6.57994e-19	-0.520123	0.656	0.752	1.62116e-14	Cd34
6.71315e-19	-0.718265	0.352	0.511	1.65399e-14	Wdr33
6.85913e-19	-0.598344	0.429	0.59	1.68995e-14	Sppl3
7.31508e-19	-0.753828	0.341	0.5	1.80229e-14	Cog5
7.5163e-19	-0.593188	0.529	0.666	1.85187e-14	Gsap
7.60196e-19	0.650376	0.587	0.443	1.87297e-14	Sgms1
7.81833e-19	-0.68228	0.364	0.52	1.92628e-14	Tmem30a
8.03325e-19	0.501086	0.699	0.559	1.97923e-14	Atp5b
8.97974e-19	0.368305	0.883	0.778	2.21243e-14	Gpx1
9.20267e-19	-0.70514	0.361	0.516	2.26735e-14	Pbrm1
1.0113e-18	-0.39919	0.835	0.9	2.49164e-14	Gnaq
1.14212e-18	-0.701449	0.379	0.535	2.81396e-14	Elf1
1.16928e-18	-0.623826	0.493	0.62	2.88088e-14	Creb3l2
1.18554e-18	-0.61291	0.43	0.583	2.92094e-14	Ddx17
1.18564e-18	-0.761441	0.319	0.476	2.92118e-14	Mapk14
1.22214e-18	1.77337	0.133	0.044	3.0111e-14	Plk2
1.22323e-18	-0.505315	0.547	0.7	3.0138e-14	Eif4g3
1.27156e-18	0.896813	0.339	0.192	3.13288e-14	Gm8797
1.34114e-18	-0.853972	0.257	0.406	3.30429e-14	Gtf2i
1.34457e-18	-0.707167	0.32	0.487	3.31274e-14	Relch
1.37984e-18	-0.67712	0.396	0.547	3.39966e-14	Kdm2a
1.38168e-18	-0.570607	0.556	0.69	3.40417e-14	Vti1a
1.46317e-18	-1.1858	0.108	0.244	3.60495e-14	Cfap74
1.52838e-18	-0.64085	0.413	0.572	3.76563e-14	Tnpo1
1.62211e-18	-0.288651	0.804	0.911	3.99654e-14	Picalm
1.71816e-18	-0.902137	0.215	0.371	4.2332e-14	Atf2
1.74401e-18	0.693652	0.455	0.292	4.29689e-14	Cd22
1.96838e-18	0.334022	0.773	0.61	4.8497e-14	Rftn1
1.97368e-18	1.13844	0.231	0.109	4.86276e-14	Plin3
2.12752e-18	-0.660907	0.416	0.561	5.24178e-14	Pcmtd1
2.13559e-18	1.46218	0.176	0.07	5.26166e-14	Gm41609
2.21567e-18	0.740898	0.416	0.257	5.45896e-14	Fundc2
2.34939e-18	0.807139	0.37	0.216	5.78842e-14	Slfn2
2.42783e-18	-0.69307	0.365	0.521	5.98168e-14	Apc
2.685e-18	-0.504782	0.547	0.695	6.6153e-14	Pld4
2.94244e-18	-1.70786	0.06	0.169	7.24958e-14	Asap3
2.94845e-18	0.375387	0.832	0.707	7.2644e-14	Elob
3.01767e-18	-0.942825	0.194	0.346	7.43494e-14	Zmym2
3.1097e-18	-0.862101	0.262	0.419	7.66168e-14	Fam102b
3.22037e-18	-1.01542	0.234	0.385	7.93435e-14	Sdk1
3.27634e-18	-0.7114	0.37	0.517	8.07224e-14	Trio
3.44098e-18	-0.839811	0.226	0.384	8.47789e-14	Hnrnph1
3.48709e-18	-0.610664	0.567	0.68	8.59149e-14	St8sia6
3.77672e-18	-0.565875	0.535	0.676	9.30508e-14	Cflar
3.79144e-18	-0.659045	0.407	0.548	9.34135e-14	Wapl
3.97618e-18	0.771075	0.505	0.381	9.79651e-14	Klf6
3.99878e-18	-0.818385	0.253	0.408	9.8522e-14	Gna15
4.50312e-18	-0.754937	0.304	0.46	1.10948e-13	Tmem245
4.69024e-18	-0.849858	0.218	0.375	1.15558e-13	Rps6ka1
4.89298e-18	0.796365	0.442	0.286	1.20553e-13	Egr1
5.50798e-18	0.500922	0.66	0.504	1.35706e-13	Ndufs5
5.64898e-18	-0.73177	0.325	0.478	1.3918e-13	Pds5a
5.66042e-18	-0.825804	0.287	0.448	1.39461e-13	Plxna4
5.68092e-18	-0.546749	0.522	0.659	1.39967e-13	Edem1
5.92085e-18	-0.794309	0.293	0.44	1.45878e-13	Arfgef1
5.92694e-18	-0.841922	0.259	0.401	1.46028e-13	Ogfrl1
5.93677e-18	-0.75779	0.304	0.457	1.4627e-13	Setd2
5.94855e-18	-0.70941	0.299	0.463	1.4656e-13	Ppp4r3b
6.50818e-18	-0.747834	0.324	0.475	1.60348e-13	Faf1
6.56524e-18	-0.915199	0.257	0.396	1.61754e-13	Fkbp5
6.8949e-18	-0.836121	0.265	0.393	1.69877e-13	Larp4
7.1726e-18	-0.903036	0.239	0.393	1.76718e-13	Bbs9
7.61967e-18	0.53381	0.623	0.497	1.87733e-13	Dynll1
7.78754e-18	0.457832	0.735	0.595	1.91869e-13	Cox5b
8.22854e-18	-0.690994	0.366	0.498	2.02735e-13	Mindy2
8.4187e-18	0.56231	0.605	0.454	2.0742e-13	Taldo1
8.57859e-18	-0.620059	0.417	0.569	2.11359e-13	Sfpq
8.80133e-18	-0.810186	0.268	0.418	2.16847e-13	Fam91a1
9.80582e-18	-1.33253	0.094	0.218	2.41596e-13	Gm15503
9.85982e-18	-0.986312	0.175	0.319	2.42926e-13	Camsap1
1.0067e-17	-0.730955	0.324	0.477	2.48031e-13	Rnf111
1.03911e-17	-0.732151	0.322	0.476	2.56015e-13	Naip2
1.09236e-17	-0.713179	0.357	0.503	2.69135e-13	Trpm7
1.12681e-17	-0.736048	0.34	0.49	2.77624e-13	Pik3cd
1.13277e-17	-0.915648	0.224	0.37	2.79091e-13	Wdfy2
1.18356e-17	-0.743582	0.339	0.488	2.91606e-13	Fto
1.19883e-17	-0.892586	0.244	0.385	2.95367e-13	Tns1
1.22843e-17	0.587922	0.479	0.405	3.0266e-13	Syk
1.37651e-17	-1.22325	0.118	0.25	3.39145e-13	4930517O19Rik
1.42247e-17	0.352199	0.837	0.709	3.50469e-13	Eif3f
1.48708e-17	-0.353086	0.882	0.937	3.66386e-13	Skap2
1.55235e-17	0.832785	0.27	0.141	3.82469e-13	Sh3pxd2b
1.57137e-17	0.989893	0.251	0.124	3.87155e-13	AB124611
1.60214e-17	-0.694096	0.374	0.519	3.94734e-13	Fam168a
1.6311e-17	-0.86166	0.227	0.378	4.0187e-13	Tbck
1.64848e-17	-1.80822	0.045	0.146	4.06151e-13	Gm6277
1.67076e-17	-0.902776	0.202	0.352	4.11642e-13	Tcf7l2
1.69435e-17	-0.688047	0.366	0.519	4.17453e-13	Dmxl1
1.70385e-17	-1.03753	0.152	0.293	4.19795e-13	Gfm2
1.77359e-17	-0.635564	0.333	0.497	4.36978e-13	Mtus1
1.78363e-17	-0.815445	0.283	0.428	4.39452e-13	Trappc9
1.84939e-17	-0.720453	0.322	0.478	4.55653e-13	Sla
1.98885e-17	-0.765708	0.287	0.441	4.90013e-13	Ubr3
2.10652e-17	-0.676166	0.346	0.509	5.19004e-13	Vrk2
2.14017e-17	-0.534282	0.488	0.641	5.27296e-13	Dnm2
2.16146e-17	-0.579201	0.454	0.603	5.3254e-13	Pias1
2.17895e-17	-0.915338	0.22	0.366	5.3685e-13	Disc1
2.31858e-17	-0.665043	0.42	0.557	5.71251e-13	Hck
2.41708e-17	-0.75603	0.268	0.426	5.95521e-13	Rab3il1
2.42907e-17	-0.710204	0.29	0.451	5.98475e-13	Ubr5
2.51267e-17	-0.671243	0.37	0.502	6.19072e-13	Lpcat1
2.51609e-17	-0.66925	0.427	0.555	6.19914e-13	Tbl1x
2.54559e-17	-0.742102	0.283	0.442	6.27183e-13	Scaf8
2.85429e-17	-0.772086	0.277	0.431	7.03241e-13	Dennd6a
2.95737e-17	-0.664943	0.411	0.563	7.28636e-13	Lpp
2.99277e-17	-0.56514	0.444	0.599	7.37359e-13	Zfp148
3.15562e-17	-0.519464	0.541	0.682	7.77483e-13	Plekha1
3.25894e-17	-0.460141	0.432	0.599	8.02938e-13	Pik3r1
3.29205e-17	0.370656	0.819	0.688	8.11094e-13	Ndufa13
3.35232e-17	-1.06825	0.15	0.288	8.25945e-13	Cep85l
3.48888e-17	-0.727063	0.324	0.477	8.59589e-13	Arhgap12
3.49879e-17	-0.753949	0.295	0.442	8.62033e-13	Mark3
3.85035e-17	-0.596173	0.245	0.404	9.48648e-13	Fscn1
3.85344e-17	-0.908813	0.188	0.336	9.49409e-13	Gm16599
3.86069e-17	-0.836356	0.311	0.454	9.51197e-13	Pard3b
4.21516e-17	-1.42156	0.055	0.161	1.03853e-12	B3galt5
4.30794e-17	1.49186	0.161	0.065	1.06139e-12	Ass1
4.34175e-17	0.434284	0.747	0.598	1.06972e-12	Ndufa1
5.01154e-17	0.679548	0.526	0.373	1.23474e-12	Plau
5.04484e-17	-0.642588	0.392	0.525	1.24295e-12	Xrn2
5.4451e-17	-1.09614	0.211	0.342	1.34156e-12	Cacnb2
5.82699e-17	-0.819642	0.332	0.455	1.43565e-12	Lst1
5.98726e-17	1.1124	0.232	0.114	1.47514e-12	Arrdc3
6.07545e-17	-0.571118	0.457	0.596	1.49687e-12	Vav1
6.31496e-17	-1.67953	0.05	0.153	1.55588e-12	Gm34589
6.35051e-17	-0.798471	0.252	0.406	1.56464e-12	Tbc1d8
6.36057e-17	-0.731981	0.304	0.452	1.56712e-12	Zmynd11
6.40562e-17	-0.929917	0.198	0.335	1.57822e-12	Kif21b
6.92434e-17	-0.531165	0.525	0.644	1.70602e-12	Papola
7.66183e-17	-1.44463	0.072	0.183	1.88772e-12	Rgmb
7.86623e-17	-0.928448	0.203	0.325	1.93808e-12	Oma1
7.96728e-17	-1.14906	0.112	0.24	1.96298e-12	Kcnk6
7.97467e-17	-0.499022	0.526	0.667	1.9648e-12	Tor1aip1
8.05249e-17	-0.671872	0.361	0.515	1.98397e-12	Kcnj2
8.46575e-17	-1.15364	0.115	0.244	2.08579e-12	Gm32036
8.47757e-17	-0.657348	0.406	0.545	2.0887e-12	Vps54
9.1654e-17	-0.952082	0.175	0.318	2.25817e-12	Eva1a
9.57235e-17	-0.554699	0.466	0.618	2.35844e-12	Clip1
9.60155e-17	-0.587799	0.457	0.592	2.36563e-12	Zfp638
9.7148e-17	-0.702268	0.291	0.449	2.39353e-12	Hps4
9.96681e-17	-0.615158	0.379	0.537	2.45562e-12	Psme4
1.01485e-16	-0.539322	0.495	0.633	2.50039e-12	Kmt2e
1.05998e-16	-0.696234	0.346	0.493	2.61159e-12	Tgs1
1.08897e-16	0.480645	0.709	0.602	2.683e-12	Btg1
1.2005e-16	-0.753313	0.286	0.436	2.9578e-12	Xrn1
1.20959e-16	-0.728113	0.336	0.479	2.98019e-12	Ldhb
1.21195e-16	-0.971079	0.182	0.32	2.986e-12	Pds5b
1.30395e-16	-1.84303	0.034	0.127	3.21267e-12	Ccdc80
1.32908e-16	-0.837721	0.241	0.386	3.27459e-12	Insr
1.34062e-16	1.49801	0.126	0.051	3.30302e-12	Acp5
1.36911e-16	-0.697062	0.324	0.47	3.37321e-12	Pura
1.4074e-16	-1.1997	0.125	0.251	3.46756e-12	Slc40a1
1.42732e-16	-0.657801	0.39	0.531	3.51662e-12	Rhoq
1.50108e-16	-0.570424	0.526	0.663	3.69836e-12	Ank2
1.54366e-16	-0.781161	0.276	0.418	3.80326e-12	Smarca2
1.55641e-16	-0.541873	0.596	0.705	3.83468e-12	Gphn
1.57726e-16	1.02352	0.291	0.167	3.88606e-12	Il1b
1.62965e-16	0.520417	0.594	0.436	4.01514e-12	Chmp2a
1.70757e-16	-0.640825	0.361	0.517	4.20712e-12	Heatr5a
2.00243e-16	-1.2643	0.112	0.231	4.93359e-12	Epm2a
2.16233e-16	0.491489	0.642	0.505	5.32756e-12	Cox5a
2.26448e-16	-0.812131	0.245	0.392	5.57923e-12	Rngtt
2.61675e-16	-0.678479	0.327	0.478	6.44715e-12	Tent2
2.6633e-16	-0.767828	0.291	0.443	6.56183e-12	Insyn2b
2.71153e-16	-0.626511	0.4	0.544	6.68068e-12	Ankhd1
2.74416e-16	-0.549492	0.495	0.597	6.76107e-12	Arhgap45
2.74686e-16	0.369684	0.802	0.676	6.76771e-12	Tomm7
2.86999e-16	0.329099	0.898	0.873	7.07109e-12	Cd83
2.97604e-16	-1.12401	0.126	0.244	7.33236e-12	Scamp5
3.04426e-16	-0.518558	0.48	0.627	7.50044e-12	Hnrnpul1
3.18685e-16	-0.718538	0.318	0.461	7.85177e-12	Tnrc18
3.29783e-16	-0.604169	0.395	0.546	8.1252e-12	Mtmr3
3.6104e-16	1.34691	0.16	0.069	8.8953e-12	Mmp14
3.93695e-16	0.429744	0.853	0.756	9.69985e-12	Osbpl8
4.07565e-16	-0.760179	0.283	0.428	1.00416e-11	Pias2
4.32572e-16	-0.677979	0.319	0.468	1.06577e-11	Gmip
4.34865e-16	-0.59865	0.531	0.645	1.07142e-11	Arl15
4.36608e-16	1.3983	0.164	0.068	1.07571e-11	Postn
4.46092e-16	-0.724766	0.299	0.442	1.09908e-11	Lpcat3
4.53489e-16	-1.16708	0.106	0.23	1.1173e-11	Abcb1b
4.6426e-16	-0.63335	0.383	0.524	1.14384e-11	Pum1
4.71331e-16	-0.692891	0.329	0.473	1.16127e-11	Ubac2
4.81548e-16	0.367085	0.819	0.717	1.18644e-11	Arpc5
5.01298e-16	-0.521174	0.507	0.599	1.2351e-11	Prpf40a
5.02469e-16	0.439143	0.693	0.546	1.23798e-11	Ost4
5.11353e-16	-0.550233	0.461	0.609	1.25987e-11	Dennd1a
5.11814e-16	-0.925001	0.207	0.344	1.26101e-11	Wdr44
5.46316e-16	-0.758815	0.266	0.415	1.34601e-11	Thada
5.58978e-16	0.50418	0.601	0.45	1.37721e-11	D8Ertd738e
5.8052e-16	-0.7413	0.34	0.472	1.43029e-11	Zfp407
6.33707e-16	0.503254	0.609	0.451	1.56133e-11	Xylt1
6.55231e-16	-0.764809	0.283	0.43	1.61436e-11	Pacs1
6.56257e-16	-0.742023	0.282	0.419	1.61689e-11	Orai1
6.80543e-16	0.316269	0.902	0.809	1.67672e-11	Rnasek
7.13881e-16	-1.18599	0.119	0.239	1.75886e-11	Tln2
7.27585e-16	-0.782669	0.287	0.432	1.79262e-11	Slc16a7
7.49618e-16	-0.764105	0.27	0.413	1.84691e-11	Clcn3
7.53959e-16	0.553819	0.539	0.392	1.8576e-11	Sri
7.56392e-16	-0.688952	0.304	0.456	1.8636e-11	Gigyf2
7.95132e-16	-0.687867	0.262	0.416	1.95905e-11	Dusp6
8.44002e-16	-0.933226	0.182	0.316	2.07945e-11	Ppp3cb
8.62934e-16	-0.362841	0.692	0.815	2.1261e-11	Cd86
1.0038e-15	-0.534952	0.505	0.64	2.47316e-11	Arih1
1.00486e-15	0.426354	0.696	0.547	2.47577e-11	Atp5d
1.05176e-15	-0.779007	0.385	0.513	2.59133e-11	Gm13710
1.11004e-15	-0.69206	0.353	0.495	2.73491e-11	Tcf20
1.12929e-15	-0.556052	0.492	0.606	2.78234e-11	Rab10
1.15202e-15	-0.668282	0.353	0.488	2.83835e-11	Srek1
1.15453e-15	-0.627415	0.381	0.52	2.84452e-11	Atp2a2
1.18414e-15	0.348634	0.814	0.689	2.91748e-11	Tma7
1.19016e-15	-0.680251	0.336	0.473	2.93231e-11	Pkig
1.19027e-15	-0.822569	0.227	0.368	2.93259e-11	Fryl
1.19273e-15	-0.595717	0.415	0.552	2.93864e-11	Rsf1
1.19482e-15	-1.50891	0.059	0.162	2.9438e-11	Col6a3
1.27913e-15	-0.619219	0.417	0.554	3.15152e-11	Snx30
1.29484e-15	0.546328	0.563	0.438	3.19023e-11	Gpr137b
1.30374e-15	-0.555285	0.686	0.763	3.21215e-11	Tafa2
1.41976e-15	0.415031	0.698	0.548	3.49799e-11	Rtcb
1.65923e-15	-0.714651	0.315	0.45	4.08801e-11	Akap9
1.66163e-15	-0.585287	0.438	0.571	4.09393e-11	Rhoh
1.69099e-15	0.291782	0.904	0.812	4.16627e-11	Cox6c
1.70925e-15	-0.897074	0.209	0.339	4.21126e-11	Sdccag8
1.71113e-15	-1.86208	0.041	0.132	4.21589e-11	Glis3
1.74004e-15	-0.729843	0.272	0.415	4.28711e-11	B230219D22Rik
1.8982e-15	-0.8997	0.247	0.382	4.67679e-11	A830008E24Rik
1.95732e-15	0.817573	0.314	0.181	4.82245e-11	Crlf2
1.97969e-15	-0.785536	0.295	0.42	4.87757e-11	Scmh1
2.08332e-15	-0.546517	0.442	0.576	5.13288e-11	Tram1
2.18291e-15	-0.742268	0.272	0.409	5.37824e-11	Akirin2
2.2184e-15	-0.71832	0.299	0.438	5.46571e-11	Wdfy4
2.25601e-15	-0.568675	0.45	0.58	5.55836e-11	Brd4
2.34754e-15	-0.394751	0.793	0.854	5.78387e-11	Ctsc
2.36964e-15	-0.560247	0.453	0.592	5.83833e-11	AC149090.1
2.37988e-15	0.422433	0.749	0.622	5.86356e-11	Atp6v1a
2.65793e-15	-0.534834	0.51	0.648	6.54861e-11	Akap10
2.68736e-15	-1.38227	0.073	0.182	6.62113e-11	Lypd6
2.95698e-15	-0.618511	0.366	0.492	7.28541e-11	Ctsf
3.32085e-15	-0.802507	0.223	0.363	8.18191e-11	Acp2
3.38935e-15	-0.744388	0.253	0.397	8.35067e-11	Casd1
3.3966e-15	0.394001	0.734	0.59	8.36855e-11	Ndufb1-ps
3.51722e-15	-0.472085	0.655	0.766	8.66573e-11	Mgat5
3.55399e-15	-0.564321	0.446	0.574	8.75633e-11	Wac
3.95578e-15	-0.8491	0.189	0.326	9.74624e-11	Srcap
4.10682e-15	-0.71115	0.301	0.442	1.01184e-10	Asxl1
4.10695e-15	-0.570695	0.428	0.567	1.01187e-10	Tnfrsf21
4.17715e-15	-0.665763	0.535	0.621	1.02917e-10	Etl4
4.45191e-15	-0.788783	0.269	0.396	1.09686e-10	Pign
4.67234e-15	-0.441616	0.61	0.725	1.15117e-10	Rere
4.73626e-15	0.511277	0.618	0.498	1.16692e-10	Pgam1
4.87963e-15	-0.629071	0.396	0.537	1.20224e-10	Slc23a2
5.12037e-15	-0.4286	0.618	0.719	1.26156e-10	Ncor1
5.26362e-15	0.920508	0.318	0.193	1.29685e-10	Ell2
5.32415e-15	1.04828	0.219	0.111	1.31176e-10	Esyt1
5.45642e-15	-0.887805	0.198	0.328	1.34435e-10	Rps6kc1
5.64276e-15	-1.31312	0.071	0.177	1.39026e-10	4931422A03Rik
5.67473e-15	-0.819465	0.235	0.369	1.39814e-10	Pcca
5.7514e-15	-0.68061	0.322	0.465	1.41703e-10	Rnf169
6.01539e-15	-0.836848	0.189	0.326	1.48207e-10	Mtr
6.36592e-15	-1.43825	0.066	0.165	1.56844e-10	Tom1l1
6.42468e-15	0.593257	0.512	0.374	1.58291e-10	Esd
6.79087e-15	-0.416499	0.735	0.803	1.67314e-10	Zbtb20
6.87196e-15	-0.756664	0.261	0.387	1.69311e-10	Mras
7.01191e-15	-0.69378	0.308	0.451	1.72759e-10	Tm6sf1
7.43003e-15	-0.744858	0.285	0.424	1.83061e-10	Cradd
7.6519e-15	0.546575	0.559	0.416	1.88527e-10	Bst2
7.91775e-15	0.281792	0.892	0.781	1.95077e-10	Gas5
8.01655e-15	0.812767	0.231	0.119	1.97512e-10	Gm42743
8.31208e-15	-1.1345	0.156	0.272	2.04793e-10	Prkca
9.14184e-15	0.610245	0.436	0.289	2.25237e-10	H2-T23
9.33738e-15	-0.716991	0.286	0.433	2.30054e-10	Pdgfb
9.36051e-15	-0.745406	0.484	0.6	2.30624e-10	Fmnl2
9.57122e-15	-0.49909	0.537	0.662	2.35816e-10	Fndc3b
9.76241e-15	-0.834182	0.217	0.353	2.40526e-10	Zfp280d
9.76661e-15	-0.515061	0.546	0.653	2.4063e-10	Irf2
9.87464e-15	-0.621672	0.423	0.544	2.43291e-10	Lrrk1
1.03612e-14	-0.526472	0.421	0.571	2.5528e-10	B4galt1
1.03864e-14	-0.831722	0.203	0.337	2.559e-10	Il21r
1.04062e-14	-0.903803	0.175	0.304	2.56389e-10	Zfp90
1.11172e-14	-0.654977	0.337	0.479	2.73905e-10	Eri3
1.11502e-14	-0.627821	0.329	0.475	2.7472e-10	Pacsin2
1.12384e-14	0.939655	0.21	0.104	2.76892e-10	Ifi202b
1.128e-14	-0.792112	0.259	0.386	2.77917e-10	Sfi1
1.26651e-14	-0.572406	0.425	0.559	3.12043e-10	Ncoa2
1.281e-14	-0.710339	0.287	0.421	3.15612e-10	Dennd5a
1.30177e-14	-0.635361	0.356	0.499	3.20729e-10	Kdm6a
1.35296e-14	-0.686059	0.294	0.438	3.33341e-10	Cep170
1.35726e-14	-0.586042	0.32	0.471	3.34403e-10	Tsc22d2
1.44271e-14	-0.817503	0.22	0.348	3.55455e-10	Rbm33
1.50173e-14	-0.34344	0.798	0.822	3.69996e-10	Rtn3
1.52012e-14	0.402148	0.807	0.726	3.74528e-10	Cd14
1.61291e-14	-0.996058	0.155	0.274	3.97388e-10	Fut8
1.70495e-14	-0.683985	0.295	0.435	4.20066e-10	Zup1
1.72092e-14	-0.423024	0.64	0.763	4.24001e-10	Wipf1
1.75545e-14	-0.910255	0.198	0.325	4.32507e-10	Lrba
1.76006e-14	-0.628206	0.424	0.556	4.33645e-10	St6gal1
1.76461e-14	-0.930155	0.164	0.281	4.34765e-10	Tpst2
1.78705e-14	-0.517365	0.479	0.599	4.40293e-10	Caprin1
1.82889e-14	-0.906639	0.177	0.305	4.50602e-10	Strada
1.90316e-14	-0.731132	0.262	0.403	4.68902e-10	Ube3c
1.92661e-14	-0.415051	0.673	0.77	4.74677e-10	Gna12
2.02975e-14	-0.536038	0.472	0.593	5.00089e-10	Evi2a
2.14417e-14	-0.892821	0.185	0.313	5.28281e-10	Mbtps2
2.1619e-14	0.345857	0.576	0.425	5.3265e-10	Cdk14
2.32486e-14	-1.91448	0.029	0.108	5.728e-10	Nhs
2.32852e-14	0.423073	0.707	0.592	5.73702e-10	Krtcap2
2.33478e-14	-0.9437	0.176	0.289	5.75242e-10	Tjp1
2.41682e-14	-0.54815	0.639	0.717	5.95457e-10	Ccnd3
2.50668e-14	0.615954	0.56	0.47	6.17596e-10	Rel
2.64756e-14	-0.261954	0.911	0.959	6.52306e-10	Aif1
2.66798e-14	-0.73553	0.26	0.383	6.57337e-10	Tardbp
2.69669e-14	0.377667	0.759	0.649	6.6441e-10	Sec61b
2.70815e-14	-0.756528	0.255	0.389	6.67233e-10	Nr2c2
2.74762e-14	-0.551122	0.432	0.549	6.7696e-10	Ccni
2.76774e-14	-0.37624	0.783	0.85	6.81915e-10	Rtn4
2.78967e-14	0.700835	0.374	0.237	6.87319e-10	Gadd45b
2.82975e-14	-0.529347	0.47	0.584	6.97194e-10	Ube2k
3.00034e-14	-0.306098	0.844	0.896	7.39225e-10	Cd53
3.04746e-14	-0.745237	0.268	0.402	7.50833e-10	Aatf
3.04957e-14	-0.40674	0.785	0.849	7.51353e-10	Snx24
3.23206e-14	-0.651937	0.332	0.462	7.96315e-10	Larp1
3.32344e-14	-0.572565	0.463	0.588	8.18828e-10	Tmcc1
3.32391e-14	1.10535	0.219	0.114	8.18946e-10	Klf2
3.34336e-14	-1.16741	0.112	0.225	8.23737e-10	Dusp27
3.40896e-14	0.29261	0.673	0.526	8.399e-10	Ctse
3.49908e-14	1.15732	0.138	0.056	8.62104e-10	Ifi207
3.50658e-14	0.653742	0.398	0.272	8.63952e-10	Prr13
3.62959e-14	-0.903344	0.161	0.286	8.94258e-10	Ctdspl2
3.73627e-14	0.970042	0.231	0.122	9.20542e-10	Gabarapl1
3.90075e-14	-1.2626	0.098	0.195	9.61067e-10	Gm40645
4.04736e-14	-0.491697	0.66	0.722	9.97189e-10	Arid5b
4.04978e-14	-1.5062	0.059	0.155	9.97786e-10	Slc2a5
4.15179e-14	0.530672	0.539	0.406	1.02292e-09	Dbi
4.3323e-14	1.56989	0.11	0.038	1.06739e-09	Il18bp
4.81061e-14	-0.668523	0.291	0.433	1.18524e-09	Trappc8
4.84222e-14	-1.05053	0.131	0.244	1.19303e-09	Nfatc2
4.91847e-14	-0.357442	0.873	0.919	1.21181e-09	Runx1
4.96356e-14	-0.580525	0.461	0.57	1.22292e-09	Babam2
4.99915e-14	-0.895307	0.18	0.303	1.23169e-09	Nfatc3
5.00573e-14	-1.1226	0.115	0.222	1.23331e-09	Snta1
5.09777e-14	-0.871885	0.177	0.303	1.25599e-09	Lrp6
5.1394e-14	-0.716897	0.282	0.407	1.26624e-09	F11r
5.24429e-14	-0.597005	0.402	0.503	1.29209e-09	Scd2
5.73915e-14	-0.458337	0.568	0.676	1.41401e-09	Tcn2
6.20359e-14	1.31948	0.147	0.061	1.52844e-09	Reps2
6.21145e-14	0.575655	0.509	0.368	1.53038e-09	Nfkbiz
6.48426e-14	-0.835751	0.197	0.323	1.59759e-09	Rc3h2
6.64954e-14	-0.743116	0.248	0.371	1.63831e-09	Smarcad1
6.66637e-14	0.38911	0.685	0.541	1.64246e-09	Ndufb8
6.70054e-14	-0.634206	0.388	0.516	1.65088e-09	Rnf121
6.76475e-14	-1.14355	0.104	0.212	1.6667e-09	Zfp951
7.03338e-14	-0.719502	0.244	0.379	1.73289e-09	Hhex
7.05646e-14	-0.965581	0.151	0.268	1.73857e-09	Ubtd1
8.05182e-14	-0.814257	0.205	0.333	1.98381e-09	Anks1
8.87944e-14	0.38682	0.869	0.805	2.18772e-09	Rgs2
9.05495e-14	-0.876188	0.173	0.296	2.23096e-09	Mlxipl
9.27001e-14	-0.47455	0.56	0.662	2.28394e-09	Gsk3b
1.07569e-13	-1.32169	0.087	0.188	2.65029e-09	Ppm1e
1.0892e-13	0.592716	0.454	0.313	2.68356e-09	Hcst
1.15644e-13	0.825305	0.366	0.255	2.84924e-09	Serpine1
1.16337e-13	-0.666628	0.318	0.449	2.8663e-09	Cbfb
1.22664e-13	0.985589	0.201	0.109	3.02219e-09	Cyb5r1
1.25753e-13	-0.667896	0.304	0.435	3.09829e-09	Mon2
1.28266e-13	-0.41747	0.618	0.73	3.16022e-09	Usp8
1.29153e-13	-0.626866	0.387	0.482	3.18208e-09	Npl
1.30049e-13	-0.738824	0.248	0.376	3.20414e-09	Qrich1
1.3126e-13	0.519551	0.476	0.332	3.234e-09	Atg7
1.33135e-13	-0.643114	0.31	0.446	3.28019e-09	Ttc14
1.42641e-13	-0.570795	0.433	0.559	3.51439e-09	Fgd4
1.47095e-13	-0.740732	0.255	0.382	3.62413e-09	Uhrf2
1.48872e-13	0.307858	0.875	0.797	3.66791e-09	Arpc3
1.53803e-13	0.304329	0.819	0.695	3.78941e-09	Snrpg
1.55653e-13	-0.864992	0.19	0.312	3.83499e-09	Slc10a7
1.61921e-13	0.324477	0.824	0.715	3.98941e-09	Eef1d
1.72184e-13	0.553467	0.476	0.336	4.24226e-09	Cenpx
1.7357e-13	-0.656432	0.332	0.452	4.27642e-09	Atf7ip
1.73713e-13	0.59822	0.5	0.379	4.27993e-09	Csf2rb
1.77018e-13	-0.530747	0.504	0.612	4.36137e-09	Elf2
1.79612e-13	0.408698	0.684	0.556	4.42529e-09	Arf5
1.79798e-13	-0.642435	0.331	0.46	4.42986e-09	Ralgapa1
1.79824e-13	-0.831015	0.188	0.314	4.43051e-09	Phf12
1.92187e-13	0.840376	0.285	0.184	4.73511e-09	Fam107b
1.9482e-13	-0.504457	0.463	0.584	4.79999e-09	Arl8b
1.95191e-13	0.391253	0.69	0.551	4.80912e-09	Atp5md
1.97697e-13	-0.821897	0.231	0.35	4.87086e-09	Spata5
1.9941e-13	-0.395781	0.63	0.742	4.91307e-09	Lmo2
2.19024e-13	-0.849701	0.184	0.303	5.39632e-09	Ythdf2
2.21003e-13	-0.778162	0.245	0.375	5.44507e-09	AW554918
2.21136e-13	0.773549	0.329	0.207	5.44836e-09	Fcgr2b
2.22728e-13	-0.588284	0.379	0.503	5.48758e-09	Itsn2
2.28291e-13	-0.987949	0.148	0.253	5.62464e-09	Atrn
2.29592e-13	-1.81166	0.037	0.114	5.65668e-09	Kcnk12
2.33025e-13	-0.725171	0.244	0.355	5.74128e-09	Fyttd1
2.41547e-13	-0.630998	0.344	0.469	5.95125e-09	Ktn1
2.41736e-13	-0.6181	0.341	0.468	5.95588e-09	Mib1
2.52896e-13	-0.64927	0.282	0.423	6.23086e-09	Rcsd1
2.54395e-13	-0.631064	0.344	0.465	6.26778e-09	Npepps
2.66364e-13	-0.391912	0.627	0.737	6.56268e-09	Cd37
2.67767e-13	-1.07641	0.108	0.217	6.59723e-09	Rab3ip
2.78559e-13	0.795819	0.306	0.188	6.86314e-09	Tecpr1
3.04116e-13	-0.526106	0.408	0.544	7.49281e-09	Tspan14
3.06419e-13	-0.582103	0.411	0.539	7.54956e-09	Lcorl
3.09614e-13	-0.556823	0.458	0.562	7.62827e-09	Fnbp1
3.15434e-13	-0.63501	0.314	0.446	7.77166e-09	Zmym4
3.39963e-13	-0.777727	0.209	0.337	8.376e-09	Dapp1
3.43979e-13	-0.916184	0.151	0.27	8.47495e-09	Urgcp
3.45935e-13	-0.983619	0.126	0.24	8.52316e-09	Pdk1
3.60191e-13	-0.885655	0.161	0.282	8.8744e-09	Pdzd8
3.63998e-13	-0.430208	0.605	0.697	8.96817e-09	Reep3
3.97885e-13	-0.695523	0.266	0.395	9.8031e-09	Mapkap1
4.07714e-13	-0.579205	0.381	0.51	1.00453e-08	Dyrk1a
4.11941e-13	-0.623422	0.285	0.422	1.01494e-08	Tmed7
4.51841e-13	-1.0185	0.125	0.232	1.11325e-08	Tmem68
4.703e-13	-0.640647	0.324	0.45	1.15872e-08	Slc38a1
4.70851e-13	-0.812293	0.198	0.318	1.16008e-08	Spopl
4.78797e-13	-0.56124	0.413	0.541	1.17966e-08	Mbtd1
5.02333e-13	0.343725	0.798	0.705	1.23765e-08	Eif3c
5.0552e-13	-0.93559	0.151	0.263	1.2455e-08	Map4k5
5.12819e-13	-0.822258	0.193	0.313	1.26348e-08	Rsbn1
5.19888e-13	-0.68356	0.289	0.414	1.2809e-08	Pibf1
5.27149e-13	1.13164	0.135	0.057	1.29879e-08	Fam129a
5.56711e-13	-0.567907	0.455	0.566	1.37163e-08	Cox16
5.63092e-13	-0.635346	0.311	0.442	1.38735e-08	Dlg1
5.63823e-13	-0.876413	0.175	0.29	1.38915e-08	Nbas
5.63976e-13	-0.869213	0.172	0.289	1.38952e-08	Rhot1
5.81546e-13	-0.622118	0.373	0.493	1.43281e-08	Exoc6b
6.20367e-13	-0.799889	0.201	0.322	1.52846e-08	4632427E13Rik
6.32456e-13	-0.550051	0.387	0.521	1.55825e-08	Ecpas
6.32922e-13	-1.027	0.14	0.249	1.55939e-08	Gm16337
6.88595e-13	-0.455171	0.555	0.654	1.69656e-08	Tmem86a
6.91803e-13	0.29424	0.828	0.707	1.70446e-08	Aig1
6.99716e-13	-0.860812	0.185	0.298	1.72396e-08	Cdyl
7.15967e-13	-0.773824	0.198	0.325	1.764e-08	Cdip1
7.93924e-13	-0.817862	0.19	0.305	1.95607e-08	March6
8.23112e-13	-0.556983	0.394	0.52	2.02798e-08	Nek6
8.35521e-13	-0.823994	0.218	0.336	2.05856e-08	Iqsec2
8.61957e-13	-1.48245	0.051	0.137	2.12369e-08	Gm41764
8.63631e-13	-0.902647	0.23	0.339	2.12781e-08	Ppm1l
8.92271e-13	-0.365868	0.738	0.797	2.19838e-08	Ptbp3
8.99608e-13	-0.947105	0.146	0.252	2.21645e-08	Mdn1
9.13836e-13	0.515221	0.513	0.375	2.25151e-08	Scpep1
9.84859e-13	-1.01055	0.118	0.226	2.4265e-08	Arhgap4
1.00527e-12	1.22098	0.151	0.067	2.47679e-08	Dram1
1.0335e-12	0.715101	0.377	0.299	2.54635e-08	Bcl2l11
1.04486e-12	-0.72158	0.339	0.45	2.57431e-08	Apba1
1.04524e-12	-0.75793	0.226	0.34	2.57527e-08	Lrpprc
1.04778e-12	-1.84427	0.033	0.107	2.58153e-08	Khdrbs3
1.09275e-12	-0.4432	0.531	0.665	2.69231e-08	Bcl2l1
1.14728e-12	-0.661729	0.294	0.416	2.82668e-08	A630001G21Rik
1.19827e-12	-0.713788	0.26	0.362	2.95231e-08	Sipa1l1
1.24355e-12	-0.575474	0.366	0.495	3.06385e-08	Atf7
1.24693e-12	-1.04956	0.112	0.217	3.07218e-08	Atp6v0a2
1.24725e-12	-0.591125	0.37	0.495	3.07298e-08	Sfmbt1
1.24946e-12	-0.650953	0.28	0.409	3.07842e-08	Zfp207
1.25774e-12	-0.651709	0.299	0.42	3.09882e-08	Chd6
1.26373e-12	-0.777424	0.21	0.326	3.11358e-08	Slc30a9
1.34026e-12	-1.02884	0.113	0.218	3.30213e-08	Banp
1.39733e-12	-0.702774	0.27	0.393	3.44275e-08	Atxn7
1.44726e-12	-0.737471	0.256	0.378	3.56577e-08	Copg2
1.44739e-12	-0.674961	0.255	0.384	3.56608e-08	Papss1
1.50712e-12	-0.515302	0.453	0.544	3.71325e-08	Fubp1
1.51198e-12	-0.739769	0.227	0.355	3.72522e-08	Pdcd1
1.52787e-12	-0.65989	0.259	0.39	3.76438e-08	N4bp2l2
1.53249e-12	-1.54954	0.045	0.126	3.77575e-08	BC035044
1.57626e-12	-0.781914	0.224	0.336	3.88359e-08	Btrc
1.64228e-12	-0.604865	0.343	0.469	4.04626e-08	Usp15
1.64807e-12	-0.381382	0.667	0.759	4.06051e-08	Nckap1l
1.68069e-12	-0.731428	0.224	0.352	4.14088e-08	Ranbp10
1.70273e-12	-0.4439	0.546	0.657	4.19519e-08	Slc29a3
1.74524e-12	-0.359662	0.648	0.758	4.29992e-08	Rap1a
1.77553e-12	0.264857	0.836	0.72	4.37456e-08	Cxcl16
1.79025e-12	-0.737971	0.22	0.347	4.41082e-08	Kmt5b
1.80951e-12	-0.439375	0.528	0.651	4.45827e-08	Larp4b
1.90114e-12	-0.6864	0.256	0.378	4.68404e-08	Dhx15
1.90261e-12	0.342345	0.782	0.664	4.68764e-08	Cox7b
1.92066e-12	0.326615	0.857	0.799	4.73211e-08	Eif4a1
1.9493e-12	1.32005	0.126	0.051	4.80268e-08	Gsn
2.08827e-12	-0.803198	0.215	0.328	5.14507e-08	Mecp2
2.0918e-12	0.430016	0.596	0.458	5.15378e-08	Ndufa3
2.10723e-12	-0.731357	0.23	0.351	5.19179e-08	Ppp4r1
2.11983e-12	-1.02396	0.14	0.248	5.22283e-08	Garnl3
2.18936e-12	-1.10606	0.108	0.211	5.39415e-08	Zfp697
2.25085e-12	-0.635253	0.303	0.43	5.54565e-08	Btaf1
2.34604e-12	-0.578849	0.315	0.45	5.78018e-08	Map3k2
2.42907e-12	0.663859	0.366	0.242	5.98475e-08	Gpr65
2.59199e-12	0.856815	0.314	0.216	6.38615e-08	Ankrd55
2.62153e-12	-0.770106	0.198	0.319	6.45892e-08	Ppp4r3a
2.62361e-12	-0.345327	0.89	0.921	6.46406e-08	Apbb2
2.63379e-12	-0.797849	0.194	0.308	6.48914e-08	Tcerg1
2.88271e-12	-0.484318	0.471	0.583	7.10243e-08	Purb
2.93854e-12	0.288244	0.831	0.724	7.23997e-08	Atp5h
2.95706e-12	-0.603202	0.323	0.436	7.28561e-08	Tmem131
3.03419e-12	0.770369	0.297	0.198	7.47564e-08	AW112010
3.03762e-12	-0.813238	0.172	0.289	7.48408e-08	Ykt6
3.08531e-12	-0.648945	0.318	0.441	7.60159e-08	Nfat5
3.12555e-12	-0.659417	0.283	0.399	7.70072e-08	Srsf2
3.15062e-12	-0.757626	0.209	0.329	7.76249e-08	Helz
3.15702e-12	-0.783159	0.21	0.324	7.77827e-08	Abcg2
3.24735e-12	-0.545865	0.319	0.456	8.00082e-08	Akap8l
3.24944e-12	-0.791481	0.201	0.321	8.00598e-08	Znrf1
3.29143e-12	0.554993	0.446	0.319	8.10942e-08	Nagk
3.31364e-12	-0.647113	0.293	0.418	8.16414e-08	Cwf19l2
3.47368e-12	-0.533803	0.399	0.517	8.55845e-08	Bclaf1
3.51975e-12	-1.20037	0.077	0.173	8.67195e-08	Adamts16
3.58348e-12	-0.920194	0.146	0.258	8.82899e-08	Gm2245
3.65803e-12	-0.869511	0.161	0.27	9.01266e-08	Gpatch2l
3.68617e-12	0.393423	0.693	0.576	9.08199e-08	Smim14
3.91848e-12	-0.583457	0.353	0.469	9.65436e-08	Fam13b
3.99428e-12	-0.40202	0.566	0.685	9.84112e-08	Tbc1d22a
4.00263e-12	-0.825734	0.181	0.296	9.86169e-08	Dpysl2
4.00288e-12	-0.697019	0.278	0.389	9.86228e-08	Creb1
4.0322e-12	-0.753295	0.211	0.328	9.93455e-08	Ireb2
4.05086e-12	-1.03544	0.146	0.25	9.9805e-08	Pacsin1
4.07292e-12	-0.550909	0.362	0.493	1.00349e-07	Ranbp9
4.07384e-12	-0.574811	0.349	0.475	1.00371e-07	Atad2b
4.07461e-12	-0.520281	0.406	0.532	1.0039e-07	Slf2
4.2564e-12	0.467212	0.539	0.407	1.04869e-07	Mapk3
4.33431e-12	-0.696714	0.249	0.363	1.06789e-07	Tmem243
4.45922e-12	-0.499972	0.509	0.615	1.09866e-07	Ramp1
4.46782e-12	-0.49805	0.453	0.552	1.10078e-07	Ppp2r5c
4.49353e-12	0.355503	0.52	0.385	1.10712e-07	Bcar3
4.55213e-12	-0.999842	0.117	0.222	1.12155e-07	Xpo4
4.56046e-12	-0.629801	0.294	0.416	1.12361e-07	Rc3h1
4.7316e-12	-0.862724	0.157	0.265	1.16577e-07	Clip2
4.86412e-12	-1.45166	0.052	0.134	1.19842e-07	Cux2
4.8892e-12	0.269731	0.825	0.71	1.2046e-07	Axl
4.9406e-12	-0.863002	0.159	0.27	1.21727e-07	Zfp451
4.95211e-12	-0.298095	0.824	0.9	1.2201e-07	Selenop
4.99163e-12	-0.54312	0.391	0.516	1.22984e-07	Fbxo11
4.99735e-12	0.362356	0.713	0.586	1.23125e-07	Uqcr10
5.12906e-12	-0.617988	0.285	0.412	1.2637e-07	Smchd1
5.25723e-12	-0.522071	0.417	0.541	1.29528e-07	Asxl2
5.45285e-12	-0.380371	0.77	0.828	1.34347e-07	Lhfpl2
5.5031e-12	-0.620581	0.337	0.454	1.35585e-07	Map3k5
5.69159e-12	-0.494797	0.433	0.563	1.40229e-07	Tra2a
5.73271e-12	0.556458	0.438	0.312	1.41242e-07	Sf3b5
5.81289e-12	-0.7388	0.218	0.337	1.43218e-07	Fip1l1
6.19704e-12	-1.18591	0.071	0.163	1.52683e-07	Jam2
6.23662e-12	-0.733747	0.228	0.345	1.53658e-07	Pkn2
6.31919e-12	-1.1944	0.081	0.174	1.55692e-07	9130015G15Rik
6.37446e-12	-0.619219	0.324	0.44	1.57054e-07	Phf20
6.49579e-12	-0.754868	0.218	0.334	1.60043e-07	Ankib1
6.51591e-12	-0.6776	0.262	0.382	1.60539e-07	Brwd1
6.53765e-12	-1.39793	0.052	0.135	1.61075e-07	Angptl7
6.85372e-12	0.602948	0.42	0.3	1.68862e-07	Cyth1
6.87412e-12	-0.822054	0.177	0.288	1.69364e-07	Tia1
6.88946e-12	0.556766	0.434	0.306	1.69743e-07	Timm8b
7.07206e-12	-0.607996	0.302	0.424	1.74241e-07	Mark2
7.18094e-12	-1.44769	0.056	0.139	1.76924e-07	Rhobtb1
7.39109e-12	0.507419	0.479	0.346	1.82102e-07	Nop10
7.73408e-12	-0.660968	0.276	0.382	1.90552e-07	Rlf
7.78089e-12	-0.431223	0.487	0.617	1.91706e-07	Lpin2
7.78499e-12	-1.41343	0.049	0.129	1.91807e-07	Nek4
8.58141e-12	-0.416979	0.581	0.667	2.11429e-07	Scarb2
8.60793e-12	-0.580977	0.31	0.441	2.12082e-07	Gm47283
8.74029e-12	-0.592134	0.331	0.451	2.15343e-07	Rsbn1l
8.79938e-12	-0.79966	0.18	0.293	2.16799e-07	Dido1
9.22573e-12	0.526152	0.445	0.314	2.27304e-07	Tpm4
9.33066e-12	-0.809441	0.167	0.28	2.29889e-07	Zfp871
9.37483e-12	-0.452883	0.476	0.596	2.30977e-07	Capza1
9.43508e-12	0.379731	0.594	0.457	2.32461e-07	Shisa5
9.4582e-12	-0.783762	0.196	0.309	2.33031e-07	Tasor2
9.60284e-12	-0.718809	0.236	0.351	2.36595e-07	Sp3
9.62728e-12	-0.529858	0.402	0.516	2.37197e-07	Slmap
9.83518e-12	0.425496	0.589	0.463	2.42319e-07	Gltp
9.9234e-12	-0.942696	0.131	0.238	2.44493e-07	BC005561
1.04105e-11	-0.702507	0.241	0.354	2.56493e-07	Pdpk1
1.07647e-11	-0.70393	0.238	0.361	2.6522e-07	Strbp
1.08175e-11	-0.516911	0.398	0.512	2.66522e-07	Trpc4ap
1.08313e-11	0.340871	0.738	0.618	2.66862e-07	Ndufa6
1.11835e-11	0.499614	0.387	0.341	2.7554e-07	Mgll
1.12845e-11	-0.518413	0.398	0.522	2.78029e-07	Thoc2
1.1386e-11	-0.81547	0.188	0.3	2.80527e-07	Armh3
1.14297e-11	-0.493542	0.433	0.554	2.81604e-07	Phf20l1
1.19768e-11	-0.742381	0.273	0.38	2.95085e-07	Ipcef1
1.19882e-11	-0.414883	0.652	0.738	2.95364e-07	Man1c1
1.31277e-11	0.688815	0.294	0.181	3.23441e-07	Wsb2
1.33143e-11	-0.96699	0.121	0.22	3.28037e-07	Zfp592
1.33222e-11	-1.06338	0.094	0.189	3.28234e-07	Zfp715
1.34235e-11	-1.12401	0.088	0.18	3.30729e-07	Ahdc1
1.35802e-11	-0.720755	0.21	0.33	3.34589e-07	Gpatch2
1.36318e-11	-0.698946	0.238	0.347	3.3586e-07	Tmem87a
1.37727e-11	-1.18845	0.096	0.182	3.39331e-07	2810403D21Rik
1.39909e-11	-0.877926	0.15	0.258	3.44708e-07	Usp50
1.44699e-11	-0.451097	0.593	0.698	3.5651e-07	Tec
1.46475e-11	-0.476831	0.49	0.597	3.60886e-07	Ivns1abp
1.49125e-11	-0.614532	0.299	0.414	3.67415e-07	Ncor2
1.52624e-11	-0.776789	0.203	0.318	3.76034e-07	Plekhh2
1.54517e-11	-0.848224	0.176	0.278	3.80699e-07	Ralgps2
1.54588e-11	-0.281691	0.94	0.961	3.80873e-07	Ptprc
1.66558e-11	-0.707736	0.227	0.346	4.10364e-07	Ppp2r5e
1.75488e-11	-0.735872	0.303	0.423	4.32366e-07	Cdk6
1.75962e-11	0.262951	0.852	0.751	4.33534e-07	Btf3
1.78338e-11	-0.568471	0.335	0.451	4.39388e-07	Ewsr1
1.82072e-11	-1.75487	0.034	0.103	4.48589e-07	Tiam1
1.86215e-11	-0.534847	0.375	0.499	4.58795e-07	Atg10
1.87433e-11	-0.582641	0.264	0.392	4.61798e-07	Dtx4
1.90503e-11	-0.316942	0.839	0.866	4.69361e-07	Prkcb
1.92607e-11	-0.604828	0.315	0.429	4.74544e-07	Htt
1.96542e-11	0.644214	0.34	0.221	4.84241e-07	Psmb9
1.97578e-11	0.574154	0.438	0.326	4.86793e-07	Zfas1
2.09793e-11	0.358826	0.794	0.719	5.16889e-07	Rassf3
2.15693e-11	-0.382477	0.693	0.775	5.31424e-07	Dnmt3a
2.24525e-11	-1.0593	0.101	0.194	5.53185e-07	D030028A08Rik
2.25549e-11	-0.574006	0.346	0.467	5.55706e-07	Atf6
2.26805e-11	0.796156	0.256	0.151	5.58803e-07	Ptger4
2.3003e-11	-0.740087	0.231	0.339	5.66749e-07	Nrf1
2.32113e-11	-0.649121	0.276	0.394	5.71879e-07	Lrmp
2.41097e-11	-1.4384	0.046	0.123	5.94016e-07	Gm28501
2.45708e-11	0.380919	0.663	0.545	6.05374e-07	Romo1
2.46267e-11	-0.448758	0.495	0.604	6.06753e-07	Scoc
2.47208e-11	0.583915	0.378	0.254	6.0907e-07	Gem
2.69749e-11	-0.682917	0.255	0.359	6.64607e-07	Ap1s2
2.71959e-11	-0.663025	0.253	0.353	6.70053e-07	Ppp1r21
2.83224e-11	0.597243	0.307	0.194	6.97806e-07	Hist1h1d
2.89366e-11	0.538027	0.445	0.32	7.1294e-07	Selenow
3.03938e-11	-0.712093	0.215	0.333	7.48844e-07	Il1rl2
3.06401e-11	-0.678674	0.255	0.37	7.5491e-07	Mtf2
3.08268e-11	-0.608943	0.307	0.408	7.5951e-07	Map2k5
3.11661e-11	-0.623824	0.335	0.447	7.67871e-07	Hdac8
3.14788e-11	1.53965	0.18	0.11	7.75575e-07	Dhx40
3.18494e-11	0.593219	0.369	0.247	7.84705e-07	Aurkaip1
3.19999e-11	-0.463379	0.52	0.609	7.88414e-07	Arhgap39
3.21174e-11	1.57217	0.114	0.054	7.91308e-07	H2-Eb1
3.25691e-11	1.32583	0.119	0.051	8.02438e-07	Nfil3
3.34906e-11	-0.426563	0.53	0.644	8.25142e-07	Hk2
3.35165e-11	-1.30889	0.063	0.145	8.25779e-07	Tmc7
3.35736e-11	0.299893	0.684	0.553	8.27188e-07	Rab7b
3.44279e-11	-0.535496	0.318	0.447	8.48234e-07	Pou2f1
3.44656e-11	-0.561137	0.337	0.459	8.49163e-07	Cpsf6
3.50614e-11	-0.925446	0.127	0.231	8.63844e-07	2610037D02Rik
3.56206e-11	0.356141	0.858	0.812	8.7762e-07	Gm10076
3.62053e-11	-0.579376	0.333	0.447	8.92026e-07	Fbxw11
3.66721e-11	-0.477219	0.429	0.543	9.03527e-07	Gpatch8
3.8136e-11	-0.729834	0.262	0.366	9.39594e-07	Stau2
3.89353e-11	-0.669683	0.231	0.348	9.59289e-07	Commd8
3.95027e-11	-0.735663	0.21	0.317	9.73267e-07	Rbm27
4.00069e-11	0.349557	0.709	0.59	9.85691e-07	Tomm6
4.07604e-11	-0.572473	0.361	0.457	1.00426e-06	Stk3
4.21545e-11	-0.479239	0.429	0.537	1.0386e-06	Snx6
4.22511e-11	-0.331961	0.78	0.843	1.04098e-06	Tbxas1
4.23475e-11	-0.836609	0.168	0.267	1.04336e-06	Usp37
4.25108e-11	-0.48487	0.441	0.553	1.04738e-06	Lgals9
4.27175e-11	-1.55145	0.037	0.108	1.05247e-06	Lfng
4.44168e-11	-0.651293	0.248	0.365	1.09434e-06	Fez2
4.48269e-11	-0.838716	0.159	0.266	1.10444e-06	Prag1
4.56243e-11	-0.748747	0.193	0.303	1.12409e-06	Ubr1
4.62729e-11	-0.874033	0.134	0.238	1.14007e-06	Otud4
5.35832e-11	-0.529489	0.387	0.496	1.32018e-06	Srpk2
5.40552e-11	-0.648906	0.272	0.38	1.33181e-06	Tulp4
5.53597e-11	0.429947	0.559	0.43	1.36395e-06	Fblim1
5.55346e-11	-1.3464	0.052	0.13	1.36826e-06	Bco2
5.59887e-11	-0.750627	0.192	0.304	1.37945e-06	Csad
5.7022e-11	-0.98843	0.126	0.219	1.40491e-06	Map3k19
5.82196e-11	-0.95417	0.115	0.214	1.43441e-06	Rars2
5.83906e-11	-0.845527	0.136	0.242	1.43863e-06	Zfp445
5.94155e-11	-0.812971	0.163	0.266	1.46388e-06	Nup153
6.12915e-11	0.288176	0.791	0.684	1.5101e-06	Arhgdia
6.1683e-11	-0.642108	0.281	0.385	1.51974e-06	Slc38a9
6.17188e-11	-0.602865	0.243	0.366	1.52063e-06	1700017B05Rik
6.2475e-11	-0.614727	0.362	0.479	1.53926e-06	Ddx3x
6.30187e-11	-0.428541	0.546	0.636	1.55266e-06	Atrx
6.34643e-11	-0.71935	0.213	0.319	1.56363e-06	Vta1
6.38016e-11	-0.533807	0.366	0.487	1.57194e-06	Pcm1
6.43279e-11	-0.881668	0.139	0.234	1.58491e-06	Orc4
6.81645e-11	0.672672	0.314	0.202	1.67944e-06	Fcgr4
6.85109e-11	0.412544	0.538	0.407	1.68797e-06	Use1
6.87863e-11	-0.487102	0.421	0.542	1.69476e-06	Abcd2
6.92395e-11	-0.832744	0.18	0.281	1.70592e-06	Rfx3
6.99631e-11	-0.527769	0.385	0.504	1.72375e-06	Tspan7
7.16697e-11	0.33951	0.727	0.618	1.7658e-06	Srp14
7.23577e-11	0.414821	0.597	0.473	1.78275e-06	Ncf4
7.53113e-11	-0.644217	0.26	0.378	1.85552e-06	Hmbox1
7.73984e-11	-0.598102	0.306	0.424	1.90694e-06	Acsl4
7.82534e-11	-0.63619	0.276	0.384	1.92801e-06	Ankfy1
8.04521e-11	-0.687034	0.228	0.342	1.98218e-06	Cbfa2t2
8.10652e-11	-1.12109	0.08	0.166	1.99728e-06	Pcmtd2
8.4784e-11	-0.68411	0.301	0.409	2.08891e-06	Atp11c
8.59028e-11	-1.00274	0.092	0.185	2.11647e-06	Slc12a9
8.89377e-11	-0.56072	0.298	0.421	2.19125e-06	Ptbp2
8.92925e-11	-0.629917	0.286	0.379	2.19999e-06	Desi2
9.31733e-11	-0.677017	0.244	0.355	2.2956e-06	Elf4
9.34696e-11	-1.11872	0.084	0.17	2.3029e-06	Cgas
9.38317e-11	-0.453051	0.465	0.584	2.31183e-06	Plekhm3
9.41303e-11	-0.736275	0.214	0.318	2.31918e-06	Xpo7
9.52102e-11	-0.956287	0.114	0.212	2.34579e-06	Gm16183
9.54481e-11	-0.834504	0.182	0.286	2.35165e-06	Acss1
9.59733e-11	-0.72752	0.207	0.315	2.36459e-06	Rilpl1
9.61756e-11	-0.58022	0.304	0.414	2.36958e-06	Brd1
9.6587e-11	-0.54922	0.343	0.461	2.37971e-06	Mier1
9.8086e-11	-0.796483	0.161	0.267	2.41664e-06	Map3k7
9.88583e-11	-0.524028	0.378	0.488	2.43567e-06	Fgfr2
1.09839e-10	-0.707875	0.239	0.345	2.7062e-06	Ube2g1
1.11158e-10	0.615471	0.34	0.225	2.73871e-06	Hacd4
1.11309e-10	-1.27487	0.068	0.147	2.74242e-06	Masp1
1.14748e-10	-0.944987	0.11	0.207	2.82715e-06	Rubcnl
1.22745e-10	-0.569283	0.346	0.468	3.02418e-06	Spred1
1.22824e-10	1.0299	0.147	0.07	3.02614e-06	Kynu
1.26658e-10	1.31394	0.106	0.046	3.12061e-06	Slc27a1
1.29773e-10	-0.712411	0.206	0.319	3.19735e-06	Dcaf5
1.32171e-10	-0.668385	0.236	0.34	3.25643e-06	Fam45a
1.32293e-10	-0.275265	0.786	0.806	3.25943e-06	Clint1
1.34866e-10	-1.2161	0.059	0.139	3.32282e-06	Adrb1
1.35437e-10	0.528673	0.462	0.349	3.33691e-06	Tmem189
1.38935e-10	-0.460387	0.499	0.61	3.42309e-06	Olfr111
1.40475e-10	-0.537593	0.345	0.459	3.46102e-06	Cul3
1.4237e-10	0.408123	0.556	0.428	3.5077e-06	Atp5o
1.43051e-10	0.4985	0.466	0.343	3.52448e-06	Mfsd12
1.47387e-10	-0.646524	0.239	0.351	3.63133e-06	Sipa1
1.48878e-10	0.699778	0.31	0.203	3.66806e-06	Dmxl2
1.49235e-10	-0.602888	0.307	0.408	3.67686e-06	Dock7
1.50038e-10	0.436918	0.537	0.418	3.69663e-06	Abracl
1.50695e-10	-0.496103	0.395	0.509	3.71283e-06	Bptf
1.51362e-10	-0.940746	0.147	0.241	3.72925e-06	Prkce
1.51846e-10	-0.881064	0.122	0.222	3.74118e-06	Usp40
1.57885e-10	-0.955143	0.105	0.2	3.88998e-06	Zfp942
1.6327e-10	0.273209	0.828	0.731	4.02264e-06	Itgb2
1.63976e-10	-0.513013	0.378	0.491	4.04004e-06	Sltm
1.66287e-10	1.13706	0.138	0.065	4.09698e-06	Sik1
1.67294e-10	-0.691935	0.226	0.334	4.12179e-06	Taf3
1.6852e-10	-0.594791	0.291	0.405	4.15198e-06	Stau1
1.71668e-10	-0.589802	0.295	0.41	4.22955e-06	Psmd14
1.76962e-10	-0.623442	0.26	0.376	4.36e-06	Kdm4c
1.79188e-10	-1.12341	0.077	0.162	4.41483e-06	Cep152
1.85231e-10	0.716906	0.262	0.174	4.56373e-06	Bex3
1.91584e-10	0.332542	0.671	0.546	4.72025e-06	Psma7
1.9361e-10	-1.47426	0.038	0.107	4.77015e-06	Gm11713
1.95451e-10	0.52272	0.415	0.293	4.81553e-06	Tnfaip8
1.99576e-10	-0.569497	0.303	0.423	4.91715e-06	Zzz3
1.99844e-10	0.449232	0.497	0.371	4.92375e-06	Lamtor5
2.00339e-10	-0.842098	0.15	0.246	4.93595e-06	Pik3r6
2.00394e-10	-0.525814	0.365	0.475	4.9373e-06	Herc1
2.06786e-10	0.320533	0.95	0.969	5.0948e-06	Plek
2.11602e-10	0.550498	0.396	0.285	5.21344e-06	Mrpl30
2.24236e-10	0.39987	0.605	0.49	5.52472e-06	Atp6v1e1
2.28399e-10	-0.641711	0.247	0.358	5.6273e-06	Dpp8
2.31014e-10	-0.338509	0.647	0.745	5.69172e-06	Rnf13
2.32262e-10	-0.770923	0.173	0.276	5.72247e-06	Foxk2
2.36173e-10	-0.638007	0.234	0.348	5.81882e-06	Fam76b
2.45698e-10	-0.535214	0.35	0.444	6.05351e-06	Prpf4b
2.48422e-10	-0.324981	0.723	0.78	6.12061e-06	Ankrd11
2.50204e-10	-0.276124	0.85	0.892	6.16452e-06	Akap13
2.51864e-10	-0.723675	0.197	0.305	6.20541e-06	Senp5
2.58875e-10	0.309915	0.749	0.642	6.37816e-06	Atp5c1
2.65617e-10	-0.482487	0.412	0.525	6.54428e-06	Tra2b
2.68381e-10	-0.489017	0.495	0.604	6.61236e-06	Pfkfb3
2.72109e-10	-0.763313	0.164	0.25	6.70421e-06	Oip5os1
2.82178e-10	-0.50949	0.432	0.529	6.9523e-06	Cdk19
2.84264e-10	-0.629299	0.293	0.397	7.0037e-06	Sik2
2.85166e-10	-1.04309	0.104	0.191	7.02593e-06	E130308A19Rik
2.85758e-10	0.352933	0.667	0.558	7.0405e-06	Edf1
2.86031e-10	-0.32069	0.707	0.786	7.04724e-06	Ptp4a2
2.92119e-10	-1.0612	0.087	0.168	7.19722e-06	Cep68
2.96408e-10	-1.06489	0.088	0.174	7.30291e-06	Qser1
2.96427e-10	-0.718802	0.201	0.306	7.30338e-06	Rictor
2.97631e-10	-0.608867	0.272	0.377	7.33303e-06	Efr3a
3.11695e-10	-0.809931	0.154	0.251	7.67953e-06	Galnt11
3.1326e-10	-0.475772	0.427	0.535	7.7181e-06	Gapvd1
3.21061e-10	0.456223	0.627	0.512	7.91031e-06	Pde4d
3.21751e-10	-0.483419	0.438	0.554	7.9273e-06	Chd2
3.30198e-10	-0.858797	0.131	0.228	8.13543e-06	Kbtbd2
3.37338e-10	-0.882245	0.121	0.218	8.31134e-06	Atr
3.4087e-10	0.337624	0.724	0.618	8.39835e-06	Bhlhe41
3.41609e-10	-0.492703	0.478	0.587	8.41656e-06	Rbpj
3.43038e-10	-0.545544	0.297	0.418	8.45176e-06	4932438A13Rik
3.44954e-10	-0.987818	0.098	0.186	8.49897e-06	Slc26a2
3.49628e-10	0.425875	0.525	0.4	8.61414e-06	Eif3i
3.49961e-10	-0.37265	0.585	0.672	8.62235e-06	Fermt3
3.66294e-10	-0.546083	0.322	0.435	9.02475e-06	Cxxc5
3.78403e-10	-0.79561	0.159	0.259	9.3231e-06	Clec16a
3.83246e-10	-0.360808	0.585	0.68	9.44242e-06	Plekho1
3.89763e-10	-0.8299	0.163	0.254	9.60297e-06	Abi2
3.9086e-10	-0.500741	0.35	0.472	9.63001e-06	Jarid2
3.93068e-10	-0.763801	0.178	0.284	9.68442e-06	Nsd2
3.94871e-10	-0.961771	0.081	0.166	9.72883e-06	Traf3ip3
3.98475e-10	-0.459964	0.448	0.555	9.81763e-06	Ncoa3
4.04025e-10	-0.743582	0.194	0.291	9.95438e-06	Senp7
4.10583e-10	0.272705	0.898	0.826	1.01159e-05	Fam20c
4.10615e-10	0.407015	0.651	0.544	1.01167e-05	Cd300a
4.11658e-10	0.436383	0.526	0.413	1.01424e-05	Psmb4
4.1306e-10	-0.569842	0.29	0.407	1.0177e-05	Itfg1
4.13237e-10	-0.783878	0.165	0.268	1.01813e-05	Cds1
4.15222e-10	-0.661815	0.236	0.338	1.02302e-05	Stat5b
4.28507e-10	-0.843675	0.143	0.236	1.05576e-05	Vcpip1
4.64245e-10	-0.867809	0.131	0.224	1.14381e-05	Kif3b
4.69627e-10	-0.712129	0.214	0.318	1.15707e-05	Rnf38
4.71213e-10	-1.51758	0.035	0.1	1.16098e-05	Alg2
4.75167e-10	-0.741682	0.241	0.334	1.17072e-05	Pbx3
4.78643e-10	-0.580428	0.306	0.409	1.17928e-05	Atxn2
4.79286e-10	0.47083	0.469	0.351	1.18086e-05	Echs1
4.88987e-10	-0.346715	0.594	0.704	1.20477e-05	Cdkal1
4.93476e-10	0.619406	0.34	0.23	1.21582e-05	Rell1
5.04469e-10	0.925694	0.222	0.134	1.24291e-05	Ier3
5.07526e-10	0.476396	0.508	0.393	1.25044e-05	Cdc42se2
5.18304e-10	-0.789347	0.156	0.256	1.277e-05	Prpsap2
5.1874e-10	-0.39676	0.525	0.602	1.27807e-05	Mia2
5.21833e-10	-0.413482	0.497	0.609	1.28569e-05	Uvrag
5.22741e-10	-0.498373	0.335	0.456	1.28793e-05	Stx16
5.39881e-10	-0.586425	0.291	0.403	1.33016e-05	Nrros
5.48175e-10	1.07273	0.15	0.088	1.35059e-05	Mt2
5.49706e-10	-0.408778	0.528	0.623	1.35437e-05	Trip12
5.50753e-10	-0.779263	0.177	0.27	1.35695e-05	Hira
5.50858e-10	0.604238	0.249	0.191	1.3572e-05	Capn15
5.7372e-10	-0.683627	0.214	0.303	1.41353e-05	Uimc1
5.77069e-10	-0.56354	0.304	0.407	1.42178e-05	Vps13d
5.86289e-10	-0.865167	0.133	0.221	1.4445e-05	Arhgap35
5.95434e-10	-0.878675	0.13	0.224	1.46703e-05	Bicral
6.37441e-10	-0.415654	0.533	0.626	1.57053e-05	Cnot4
6.50236e-10	-0.572538	0.293	0.384	1.60205e-05	Hltf
6.54522e-10	0.629085	0.32	0.214	1.61261e-05	Eif4ebp1
6.56997e-10	0.259081	0.925	0.885	1.61871e-05	Ubb
6.6169e-10	-0.516628	0.329	0.448	1.63027e-05	Tnrc6a
6.64427e-10	-0.595218	0.272	0.384	1.63701e-05	Ddx50
6.66117e-10	-0.562517	0.276	0.393	1.64118e-05	Gpbp1
6.6959e-10	-0.645195	0.232	0.332	1.64974e-05	Sec24b
6.74361e-10	-0.699703	0.211	0.307	1.66149e-05	Pikfyve
6.82832e-10	-0.62852	0.244	0.338	1.68236e-05	Gpbp1l1
6.9043e-10	-0.608935	0.265	0.378	1.70108e-05	Braf
6.93462e-10	-0.701847	0.244	0.334	1.70855e-05	Elp4
7.05732e-10	-0.58523	0.252	0.367	1.73878e-05	Tial1
7.35114e-10	0.454804	0.482	0.362	1.81117e-05	Ndufb10
7.41994e-10	-0.927917	0.123	0.206	1.82812e-05	Fam135a
7.44669e-10	-0.772011	0.169	0.268	1.83472e-05	Atp8b1
7.51746e-10	-0.730616	0.193	0.295	1.85215e-05	Krit1
7.6392e-10	-0.573788	0.281	0.395	1.88215e-05	Map2k4
7.67925e-10	-0.391764	0.735	0.765	1.89201e-05	Galnt7
7.74625e-10	-0.588393	0.269	0.376	1.90852e-05	Pip4p1
7.86427e-10	-0.574564	0.28	0.386	1.9376e-05	Limd2
7.95635e-10	-0.542323	0.332	0.43	1.96029e-05	Stxbp5
8.17338e-10	-0.760059	0.164	0.262	2.01376e-05	Tpcn1
8.32761e-10	-0.437393	0.478	0.583	2.05176e-05	Kpna3
8.49274e-10	0.635981	0.28	0.178	2.09244e-05	Ech1
8.55252e-10	-0.60183	0.276	0.378	2.10717e-05	Ckap5
8.62852e-10	-0.323766	0.675	0.762	2.12589e-05	P4ha1
8.6842e-10	-0.616644	0.261	0.367	2.13961e-05	Arhgef12
8.78447e-10	-0.395465	0.526	0.635	2.16432e-05	Frrs1
8.98659e-10	-0.587784	0.262	0.377	2.21412e-05	Wwp2
9.03494e-10	-0.78103	0.157	0.257	2.22603e-05	Tlr1
9.3406e-10	-0.679864	0.193	0.301	2.30134e-05	Ss18
9.60885e-10	0.341666	0.648	0.531	2.36743e-05	Micos13
9.61158e-10	0.398653	0.562	0.456	2.3681e-05	Ndufb11
9.70466e-10	-0.945865	0.112	0.198	2.39103e-05	Tal1
9.70573e-10	-0.711054	0.184	0.28	2.3913e-05	Nup214
9.78052e-10	-0.532996	0.29	0.408	2.40973e-05	Etnk1
9.78257e-10	-1.04192	0.088	0.171	2.41023e-05	Mosmo
9.90766e-10	-0.704402	0.193	0.296	2.44105e-05	Slc44a2
1.00358e-09	0.373966	0.602	0.482	2.47262e-05	Snrpe
1.02805e-09	-0.875831	0.126	0.218	2.53291e-05	Slamf8
1.03231e-09	-0.69274	0.209	0.31	2.5434e-05	Phka2
1.04229e-09	1.07367	0.122	0.057	2.568e-05	Fuom
1.05444e-09	-0.967838	0.115	0.199	2.59793e-05	Itga9
1.06232e-09	-0.967982	0.098	0.187	2.61735e-05	Acvr2a
1.07314e-09	-0.778505	0.161	0.259	2.644e-05	Mtif2
1.08655e-09	-1.11711	0.07	0.148	2.67704e-05	Ets1
1.0913e-09	-0.664013	0.22	0.326	2.68874e-05	Tlk2
1.09341e-09	-0.546159	0.346	0.433	2.69394e-05	Plxdc1
1.09662e-09	-0.570044	0.268	0.383	2.70185e-05	Cnot1
1.097e-09	-0.489039	0.354	0.467	2.7028e-05	Hectd1
1.10448e-09	1.32735	0.112	0.066	2.72122e-05	Dusp2
1.11449e-09	-0.407575	0.524	0.613	2.74588e-05	Gls
1.11987e-09	-0.534056	0.316	0.422	2.75914e-05	Arrb2
1.12218e-09	-0.858957	0.131	0.218	2.76482e-05	Naa16
1.1244e-09	-0.829017	0.146	0.238	2.77029e-05	Tlr4
1.14142e-09	-0.557083	0.308	0.422	2.81222e-05	Bach1
1.15258e-09	-0.62682	0.244	0.349	2.83971e-05	Dnm1l
1.17821e-09	-0.891056	0.121	0.209	2.90287e-05	Fam126b
1.19232e-09	0.360529	0.689	0.584	2.93763e-05	Sdf2l1
1.21749e-09	-0.535121	0.312	0.428	2.99966e-05	Arid4a
1.23554e-09	-0.675657	0.215	0.313	3.04412e-05	Appbp2
1.26943e-09	-0.400926	0.534	0.616	3.12763e-05	Klhl6
1.2757e-09	-0.588432	0.268	0.374	3.14307e-05	Phc3
1.32046e-09	-0.696129	0.194	0.291	3.25334e-05	Sfswap
1.34916e-09	-0.843493	0.152	0.237	3.32405e-05	Ccdc122
1.35765e-09	-0.845022	0.176	0.253	3.34498e-05	Eml6
1.38569e-09	0.291965	0.727	0.615	3.41407e-05	Rbx1
1.4066e-09	-0.464472	0.395	0.51	3.46558e-05	Bcas3
1.43133e-09	-0.477948	0.406	0.504	3.52652e-05	Dnajc13
1.44649e-09	-0.858885	0.138	0.229	3.56386e-05	Ptpn9
1.44659e-09	-0.636229	0.217	0.326	3.56411e-05	Cdc37l1
1.45852e-09	-0.63094	0.251	0.353	3.5935e-05	Usp3
1.46081e-09	-0.654237	0.203	0.312	3.59914e-05	Pde4dip
1.47757e-09	-0.3198	0.78	0.841	3.64043e-05	Retreg1
1.48803e-09	-0.941514	0.106	0.192	3.6662e-05	Dcp1a
1.49024e-09	-0.799578	0.155	0.25	3.67165e-05	Sos1
1.50826e-09	-0.531363	0.315	0.43	3.71604e-05	Vgll4
1.52054e-09	0.57512	0.301	0.197	3.7463e-05	Ttyh2
1.52316e-09	-0.769289	0.157	0.256	3.75277e-05	Anapc10
1.54702e-09	-0.678606	0.213	0.294	3.81154e-05	Osbpl1a
1.55952e-09	-0.5809	0.287	0.378	3.84235e-05	Usp47
1.57805e-09	-0.524576	0.328	0.439	3.88801e-05	Tnks
1.5878e-09	-0.442514	0.433	0.533	3.91203e-05	Atp9b
1.6211e-09	0.799953	0.213	0.124	3.99407e-05	Pafah1b3
1.6309e-09	-0.403382	0.484	0.56	4.01821e-05	Tnks2
1.64198e-09	-0.840678	0.133	0.227	4.04552e-05	B3glct
1.65498e-09	0.338951	0.715	0.61	4.07753e-05	Slc3a2
1.68231e-09	-0.631577	0.232	0.332	4.14489e-05	Opa1
1.69958e-09	0.272809	0.791	0.695	4.18743e-05	Uqcr11
1.70416e-09	-0.828078	0.135	0.228	4.19872e-05	Cpne1
1.71492e-09	-0.596892	0.265	0.371	4.22521e-05	Upf2
1.74375e-09	-0.563686	0.455	0.568	4.29625e-05	Chst11
1.77667e-09	-0.610462	0.282	0.379	4.37736e-05	Fbxw7
1.78624e-09	-0.582321	0.264	0.371	4.40093e-05	Sgk3
1.7991e-09	-0.555802	0.371	0.471	4.43261e-05	Parp8
1.79976e-09	-1.1633	0.066	0.141	4.43424e-05	B230307C23Rik
1.82016e-09	-0.541204	0.327	0.424	4.48451e-05	Ptpro
1.828e-09	0.652548	0.295	0.193	4.50384e-05	H2-Q7
1.88804e-09	-0.660064	0.201	0.304	4.65176e-05	Tmem184b
1.89183e-09	0.417371	0.623	0.543	4.6611e-05	Arf4
1.93222e-09	0.47516	0.445	0.337	4.76061e-05	Ak1
1.95399e-09	-0.621681	0.236	0.322	4.81424e-05	Ufl1
1.95924e-09	-0.701727	0.184	0.28	4.82716e-05	Fnbp4
1.98529e-09	-0.630719	0.243	0.344	4.89135e-05	Prdm2
2.02276e-09	-0.614021	0.224	0.334	4.98367e-05	Tnpo3
2.03094e-09	0.746335	0.238	0.145	5.00382e-05	Tmem205
2.0448e-09	-1.15789	0.07	0.145	5.03798e-05	Chsy1
2.06099e-09	-0.500697	0.423	0.509	5.07787e-05	Abl2
2.07825e-09	-0.772267	0.165	0.26	5.1204e-05	Eefsec
2.15433e-09	-0.760014	0.161	0.26	5.30784e-05	Sh2b2
2.18957e-09	1.41051	0.101	0.043	5.39466e-05	Slc7a11
2.1968e-09	-0.387654	0.437	0.556	5.41248e-05	Wsb1
2.20396e-09	-0.884944	0.108	0.197	5.43011e-05	Zfp120
2.26966e-09	-0.434139	0.425	0.52	5.59198e-05	Mapre1
2.28162e-09	0.463501	0.487	0.376	5.62146e-05	Pgk1
2.2866e-09	-0.816222	0.125	0.218	5.63373e-05	Dpy19l1
2.32217e-09	-0.86032	0.136	0.216	5.72137e-05	Mettl25
2.37794e-09	-0.623562	0.262	0.356	5.85876e-05	Abcc3
2.38041e-09	-0.465983	0.39	0.503	5.86485e-05	Rb1
2.39162e-09	-0.837735	0.133	0.226	5.89246e-05	Pogz
2.42801e-09	0.288593	0.768	0.673	5.98214e-05	Cops9
2.4579e-09	-1.01288	0.088	0.168	6.05577e-05	Lnpk
2.49116e-09	-0.27355	0.854	0.898	6.13772e-05	Sh3kbp1
2.51427e-09	-0.775899	0.163	0.256	6.19466e-05	Klhl5
2.53992e-09	-0.608849	0.245	0.352	6.25786e-05	Ino80
2.62291e-09	-1.17533	0.046	0.114	6.46232e-05	Col25a1
2.67921e-09	-1.11348	0.07	0.144	6.60104e-05	Cd276
2.72933e-09	-0.523579	0.348	0.449	6.72453e-05	Prune2
2.77299e-09	-0.865712	0.121	0.201	6.83208e-05	Zfp160
2.78326e-09	0.422349	0.474	0.355	6.8574e-05	Med28
2.83471e-09	0.577153	0.322	0.229	6.98416e-05	Cenpb
2.92917e-09	-0.614674	0.277	0.375	7.2169e-05	Rai1
2.95782e-09	0.331518	0.671	0.564	7.28749e-05	Myl12b
2.95829e-09	-0.547929	0.323	0.427	7.28862e-05	Aak1
2.95877e-09	-0.790226	0.156	0.252	7.28982e-05	Klf7
3.00085e-09	0.651386	0.281	0.19	7.39349e-05	Acadl
3.03366e-09	-0.522665	0.323	0.424	7.47432e-05	Naa35
3.07203e-09	-1.08632	0.071	0.145	7.56887e-05	Pqlc2
3.21723e-09	-0.51797	0.348	0.449	7.92662e-05	Cdk12
3.26769e-09	-0.842656	0.123	0.213	8.05094e-05	Lats1
3.29752e-09	-0.654412	0.21	0.311	8.12444e-05	Frs2
3.3072e-09	-0.59711	0.231	0.34	8.14828e-05	Dhx36
3.34401e-09	-0.402616	0.542	0.61	8.23897e-05	Susd6
3.35985e-09	-0.466715	0.394	0.489	8.27799e-05	Luc7l3
3.44552e-09	-0.461313	0.406	0.516	8.48907e-05	Senp2
3.45759e-09	-1.09981	0.068	0.141	8.51881e-05	Erf
3.54532e-09	-0.906778	0.106	0.192	8.73496e-05	Adora3
3.58132e-09	-0.501787	0.521	0.571	8.82366e-05	Immp2l
3.65263e-09	-0.354965	0.567	0.669	8.99936e-05	Rbm3
3.66346e-09	0.332208	0.664	0.56	9.02603e-05	Cox17
3.69092e-09	-0.85653	0.114	0.203	9.09368e-05	Leng8
3.76167e-09	0.261359	0.89	0.828	9.26799e-05	Tln1
3.78751e-09	1.24677	0.133	0.079	9.33166e-05	Fbxo32
3.79542e-09	-1.01766	0.096	0.176	9.35115e-05	Nova1
3.93332e-09	0.319902	0.722	0.629	9.69092e-05	Tomm20
4.02203e-09	-0.596199	0.251	0.345	9.90949e-05	Neurl1a
4.04138e-09	-0.492829	0.394	0.484	9.95716e-05	Chchd3
4.0693e-09	-1.0055	0.094	0.175	0.000100259	Zc3h6
4.08894e-09	-0.740423	0.161	0.255	0.000100743	Ankrd10
4.10106e-09	0.740464	0.223	0.134	0.000101042	Csf2rb2
4.12835e-09	-0.578411	0.266	0.372	0.000101714	Cmtm7
4.15942e-09	-0.595442	0.255	0.357	0.00010248	Zc3h7a
4.33497e-09	-0.660846	0.235	0.327	0.000106805	Ppp1r12b
4.47803e-09	-0.762581	0.161	0.254	0.00011033	Rab28
4.48582e-09	0.719753	0.206	0.134	0.000110522	Lta4h
4.53843e-09	-0.564494	0.282	0.385	0.000111818	Ap1g1
4.6053e-09	-0.437709	0.445	0.552	0.000113466	Atxn7l1
4.6588e-09	-0.766941	0.139	0.234	0.000114784	Pigu
4.73995e-09	-0.591312	0.268	0.362	0.000116783	Rb1cc1
5.03574e-09	-0.421593	0.463	0.554	0.00012407	Gng10
5.09329e-09	-1.02	0.08	0.159	0.000125489	Asb7
5.10453e-09	-0.510552	0.345	0.44	0.000125765	Cep350
5.11157e-09	-0.56273	0.27	0.374	0.000125939	Mdm4
5.12378e-09	-0.717948	0.155	0.252	0.00012624	Fam133b
5.13696e-09	0.566999	0.352	0.255	0.000126564	Degs1
5.24226e-09	-0.582627	0.269	0.364	0.000129159	Kidins220
5.30549e-09	0.49736	0.4	0.29	0.000130717	AI413582
5.38249e-09	-0.96909	0.087	0.167	0.000132614	Naaa
5.40405e-09	0.310019	0.677	0.567	0.000133145	Ndufa7
5.4304e-09	-1.04333	0.07	0.145	0.000133794	Zfp26
5.48444e-09	1.09219	0.127	0.062	0.000135126	Phgdh
5.51629e-09	-0.573425	0.261	0.368	0.00013591	Naa15
5.53729e-09	-1.05534	0.077	0.153	0.000136428	Tspan33
5.5648e-09	0.677127	0.306	0.209	0.000137105	Mpp7
5.67885e-09	-0.7623	0.146	0.24	0.000139916	Ipo11
5.74986e-09	-0.912856	0.109	0.189	0.000141665	Dhx30
5.76071e-09	-0.439441	0.444	0.548	0.000141932	Nsd3
5.8739e-09	-0.588671	0.269	0.357	0.000144721	Dym
5.9178e-09	0.950847	0.157	0.084	0.000145803	Kif1a
6.10983e-09	-1.48715	0.041	0.1	0.000150534	Ggta1
6.33157e-09	-0.838062	0.118	0.207	0.000155997	Lemd3
6.39177e-09	-0.626526	0.23	0.328	0.000157481	Bmpr1a
6.39424e-09	0.583279	0.295	0.195	0.000157541	Optn
6.45266e-09	-0.7623	0.151	0.242	0.000158981	Rnf145
6.48183e-09	-1.34163	0.041	0.104	0.000159699	Gm29488
6.51153e-09	-0.678385	0.197	0.293	0.000160431	Evi5
6.63886e-09	0.30811	0.777	0.682	0.000163568	Mif
6.79655e-09	-0.634789	0.236	0.316	0.000167453	Pacc1
6.932e-09	-0.658589	0.21	0.305	0.000170791	Nbeal1
6.99224e-09	-0.408273	0.478	0.563	0.000172275	R3hdm2
7.01091e-09	0.485505	0.377	0.268	0.000172735	Gm2000
7.32374e-09	-1.23747	0.055	0.122	0.000180442	Tmem144
7.33082e-09	-0.492671	0.356	0.46	0.000180617	Fam117b
7.43476e-09	-0.51328	0.336	0.435	0.000183178	Rsu1
7.54581e-09	-0.876026	0.11	0.188	0.000185914	Xpot
7.55011e-09	-0.658072	0.203	0.302	0.000186019	Prkacb
7.604e-09	-0.470335	0.385	0.487	0.000187347	Cept1
7.6131e-09	-0.408916	0.505	0.604	0.000187572	Tmem164
7.65839e-09	-0.498705	0.324	0.431	0.000188687	Snx2
7.72334e-09	-0.444284	0.353	0.427	0.000190288	Arhgef2
7.7245e-09	-1.32699	0.041	0.104	0.000190316	Cryba4
7.77327e-09	-0.497787	0.319	0.42	0.000191518	Ccdc47
7.89716e-09	0.637124	0.277	0.18	0.00019457	Rab9
7.95786e-09	-0.58175	0.257	0.351	0.000196066	Uri1
8.08771e-09	-0.71832	0.169	0.258	0.000199265	Atad1
8.37564e-09	0.329783	0.594	0.477	0.000206359	Ndufv3
8.47117e-09	-1.16172	0.058	0.127	0.000208713	Smg5
8.5359e-09	-0.67815	0.218	0.315	0.000210307	Dph6
8.54563e-09	-0.394378	0.522	0.613	0.000210547	Usp9x
8.6102e-09	-0.725139	0.165	0.255	0.000212138	Med1
8.64593e-09	-1.07314	0.067	0.14	0.000213018	Sh3tc1
8.66087e-09	-0.868824	0.106	0.191	0.000213387	Uqcc1
8.82796e-09	-0.875146	0.117	0.201	0.000217503	Nlrp1a
8.83078e-09	-1.01119	0.08	0.153	0.000217573	Smad5
8.85066e-09	0.931483	0.205	0.137	0.000218063	Tgm2
9.03287e-09	0.279435	0.76	0.677	0.000222552	Atp5a1
9.1278e-09	1.37837	0.105	0.05	0.000224891	Phlda1
9.17866e-09	-0.91366	0.097	0.179	0.000226144	Brf1
9.21479e-09	-0.372653	0.617	0.668	0.000227034	Cpd
9.25445e-09	-1.18814	0.049	0.115	0.000228011	Abhd15
9.3541e-09	0.570199	0.31	0.222	0.000230466	Amdhd2
9.4283e-09	-0.744033	0.151	0.237	0.000232294	Hspa13
9.52299e-09	-0.691612	0.173	0.271	0.000234628	Clasp1
9.58824e-09	0.479028	0.42	0.314	0.000236235	Polr2e
9.59034e-09	-0.336721	0.585	0.667	0.000236287	Sec62
9.76166e-09	-1.08861	0.079	0.152	0.000240508	Dock9
9.90377e-09	-1.15001	0.058	0.126	0.000244009	Rogdi
9.93689e-09	0.754646	0.201	0.118	0.000244825	Haus8
1.00746e-08	-0.784619	0.143	0.232	0.000248219	Rev1
1.02719e-08	0.395583	0.42	0.309	0.000253078	Tnf
1.04822e-08	-1.08319	0.071	0.144	0.00025826	Tmem100
1.0489e-08	-1.18739	0.054	0.122	0.000258429	1700012D14Rik
1.05006e-08	-1.19639	0.052	0.12	0.000258715	Gm17231
1.07112e-08	-0.746464	0.157	0.238	0.000263904	AI506816
1.10059e-08	-0.863443	0.105	0.189	0.000271164	Crebzf
1.11422e-08	-0.723598	0.169	0.255	0.000274521	Armc8
1.11479e-08	-0.670079	0.167	0.264	0.000274661	Pank2
1.12822e-08	0.943816	0.155	0.084	0.000277971	Rragd
1.1352e-08	-0.700203	0.177	0.266	0.000279692	Ralgapb
1.14612e-08	-1.13186	0.063	0.132	0.00028238	Mpv17l
1.15007e-08	-0.66688	0.165	0.263	0.000283353	Mfap3
1.15236e-08	-0.845559	0.104	0.188	0.000283918	Brwd3
1.19255e-08	-0.686577	0.175	0.27	0.000293821	Eps15l1
1.2086e-08	-0.471508	0.352	0.459	0.000297776	Manba
1.21621e-08	-0.852756	0.121	0.197	0.000299649	Gm37494
1.22883e-08	-0.37185	0.549	0.621	0.000302759	Scaf11
1.23429e-08	-0.527311	0.323	0.416	0.000304103	Galk2
1.23645e-08	-0.501199	0.346	0.451	0.000304636	Rufy3
1.24589e-08	-0.357661	0.525	0.601	0.000306961	Csde1
1.28861e-08	-0.49451	0.325	0.426	0.000317488	Exoc5
1.29966e-08	-0.40455	0.462	0.564	0.00032021	Glg1
1.31612e-08	-0.601586	0.231	0.33	0.000324265	Dmtf1
1.31742e-08	0.342337	0.605	0.492	0.000324585	Hspd1
1.31819e-08	-0.654186	0.22	0.318	0.000324775	Cspp1
1.32479e-08	-0.945603	0.101	0.181	0.000326402	Slf1
1.3544e-08	0.39183	0.475	0.361	0.000333697	Kdelr1
1.3695e-08	-0.436062	0.462	0.552	0.000337418	Ascc3
1.38539e-08	-0.565852	0.256	0.355	0.000341333	Pnpla8
1.38801e-08	-0.834608	0.165	0.246	0.000341978	Nbea
1.39395e-08	-0.840868	0.117	0.199	0.000343441	Cul4a
1.41497e-08	-0.581398	0.301	0.401	0.000348621	Zfp608
1.42583e-08	-0.886972	0.123	0.204	0.000351296	A630089N07Rik
1.42779e-08	0.48076	0.424	0.317	0.00035178	Ifi27
1.42894e-08	-0.98971	0.08	0.155	0.000352063	Cog3
1.4607e-08	-0.514987	0.28	0.388	0.000359886	Tbc1d14
1.48371e-08	-0.584318	0.259	0.361	0.000365557	Slx4ip
1.49368e-08	-0.544084	0.302	0.396	0.000368012	Rasa3
1.49759e-08	-0.638552	0.194	0.293	0.000368976	Aagab
1.5211e-08	-0.347177	0.672	0.714	0.000374768	Smyd3
1.55585e-08	-0.769615	0.139	0.227	0.000383329	Usf3
1.5742e-08	0.436655	0.467	0.361	0.000387851	Ndufs6
1.60722e-08	-0.31253	0.696	0.77	0.000395988	Zmiz1
1.61132e-08	0.560605	0.308	0.209	0.000396997	Diaph1
1.62427e-08	-0.613803	0.213	0.311	0.000400188	Tlr13
1.66192e-08	-0.853415	0.133	0.213	0.000409464	Etv1
1.70049e-08	-0.609438	0.22	0.31	0.000418968	Ube4a
1.71148e-08	-0.510701	0.272	0.376	0.000421673	Ep400
1.71528e-08	-0.558226	0.265	0.365	0.000422612	Hnrnpr
1.73374e-08	0.418135	0.478	0.366	0.000427159	Arl11
1.7402e-08	0.800269	0.211	0.132	0.000428752	Nuak2
1.76516e-08	-0.624786	0.244	0.329	0.0004349	Pdss2
1.79826e-08	-0.87663	0.104	0.185	0.000443054	Slc33a1
1.79879e-08	-0.354681	0.602	0.681	0.000443185	Dnajc1
1.80397e-08	0.524395	0.356	0.261	0.000444463	Uqcrfs1
1.84382e-08	-0.83193	0.177	0.252	0.00045428	2210408I21Rik
1.84445e-08	-0.818543	0.125	0.208	0.000454435	Ubxn7
1.84812e-08	-0.655806	0.193	0.288	0.00045534	Chm
1.8638e-08	0.312737	0.638	0.525	0.000459204	Smdt1
1.89186e-08	-0.650778	0.205	0.291	0.000466117	Smg7
1.93177e-08	-0.941961	0.091	0.168	0.000475949	Gm47664
1.95967e-08	-0.634241	0.207	0.301	0.000482823	Zscan26
1.99872e-08	-0.797125	0.122	0.209	0.000492445	Tmem161b
2.06958e-08	-0.74487	0.15	0.236	0.000509904	Gcn1
2.07398e-08	-0.78622	0.13	0.216	0.000510987	Slc35a3
2.09832e-08	-1.07134	0.067	0.137	0.000516985	Gm43462
2.13123e-08	-0.769658	0.143	0.22	0.000525092	Togaram1
2.14696e-08	-0.531107	0.299	0.4	0.000528968	Memo1
2.14921e-08	-1.06516	0.075	0.141	0.000529522	Thrsp
2.15094e-08	-0.70579	0.182	0.269	0.000529947	Setx
2.20905e-08	-0.694644	0.165	0.247	0.000544267	Zc3h14
2.22115e-08	-0.799895	0.131	0.212	0.000547247	Khdc4
2.2396e-08	-0.433416	0.388	0.484	0.000551793	Dnajc7
2.26006e-08	-0.43063	0.396	0.504	0.000556834	Stard9
2.28473e-08	-0.785444	0.136	0.22	0.000562911	Rnf214
2.30186e-08	-0.707422	0.171	0.254	0.000567132	Nfyc
2.32216e-08	-0.7987	0.151	0.232	0.000572134	Wars2
2.34494e-08	-0.374905	0.493	0.596	0.000577747	Ube2h
2.3458e-08	-0.720209	0.156	0.247	0.000577957	Susd3
2.36049e-08	-0.542626	0.262	0.363	0.000581578	Map2k1
2.36255e-08	-0.404312	0.73	0.778	0.000582084	Ank
2.4092e-08	0.376459	0.562	0.46	0.000593578	Ndufc1
2.41039e-08	0.355418	0.534	0.42	0.000593873	Dpm3
2.41863e-08	-0.560257	0.26	0.35	0.000595901	Nipa2
2.42398e-08	-0.429929	0.391	0.459	0.000597221	Cebpz
2.4426e-08	0.482262	0.392	0.286	0.000601807	Psmd2
2.46133e-08	-0.556715	0.268	0.349	0.000606424	Micu1
2.53176e-08	-0.55399	0.238	0.341	0.000623775	Tmem131l
2.53548e-08	-0.994917	0.083	0.152	0.000624691	2610020C07Rik
2.55931e-08	-0.584115	0.247	0.324	0.000630563	Zfp277
2.60829e-08	-0.402567	0.437	0.53	0.000642631	Rab1a
2.61066e-08	-0.341047	0.627	0.701	0.000643214	Ehd4
2.61374e-08	-0.59657	0.211	0.312	0.000643974	Trpm2
2.61772e-08	-1.29715	0.046	0.107	0.000644955	1700028E10Rik
2.62803e-08	-0.250755	0.89	0.891	0.000647493	AU020206
2.63642e-08	-0.893116	0.102	0.179	0.000649561	2010315B03Rik
2.64628e-08	-0.639453	0.193	0.286	0.000651991	Mms19
2.70743e-08	-1.00732	0.085	0.16	0.000667057	Yes1
2.71431e-08	-0.705784	0.161	0.246	0.000668751	Abcd3
2.75948e-08	0.694505	0.22	0.174	0.00067988	Cited2
2.82655e-08	-0.659733	0.196	0.283	0.000696406	Pex14
2.90932e-08	-0.651969	0.193	0.282	0.000716799	Parg
2.91697e-08	-0.380178	0.486	0.572	0.000718683	Arhgap30
2.94093e-08	-0.604882	0.206	0.301	0.000724586	Usp7
3.12766e-08	0.289845	0.698	0.594	0.000770593	Slc11a1
3.144e-08	-0.75757	0.105	0.186	0.000774619	Shb
3.16264e-08	-0.531038	0.26	0.361	0.00077921	Ociad1
3.18513e-08	-0.62663	0.218	0.308	0.000784751	Wdr43
3.21845e-08	-0.753914	0.165	0.251	0.00079296	St5
3.2339e-08	-0.791476	0.131	0.217	0.000796769	D130040H23Rik
3.23884e-08	-0.969138	0.073	0.146	0.000797986	Ercc5
3.28483e-08	-0.657094	0.188	0.28	0.000809317	Cd164
3.30278e-08	-0.51693	0.349	0.438	0.000813738	Scaper
3.30385e-08	-0.609438	0.213	0.311	0.000814004	Cul5
3.31194e-08	-0.917688	0.093	0.171	0.000815996	Poc1b
3.33122e-08	-0.943122	0.094	0.171	0.000820746	Jpx
3.49757e-08	-0.898667	0.1	0.178	0.000861732	B430010I23Rik
3.5658e-08	-1.44156	0.052	0.111	0.000878542	2610307P16Rik
3.64477e-08	-0.516911	0.272	0.376	0.000897998	Mgrn1
3.70104e-08	-0.569351	0.249	0.334	0.000911863	Cacul1
3.74083e-08	-0.473396	0.335	0.429	0.000921666	Tcea1
3.81018e-08	0.35396	0.543	0.431	0.000938753	Calm3
3.85122e-08	0.310555	0.65	0.559	0.000948863	Tmem258
3.9094e-08	-1.18477	0.05	0.113	0.000963198	Ncapd3
4.01508e-08	-0.495109	0.354	0.446	0.000989235	Dis3l2
4.09831e-08	-0.666973	0.177	0.261	0.00100974	Lrp5
4.10611e-08	-0.823089	0.105	0.186	0.00101166	Bicd2
4.12322e-08	-0.353783	0.496	0.55	0.00101588	Zfand6
4.17093e-08	-0.387287	0.573	0.646	0.00102763	Foxp1
4.18767e-08	-0.624861	0.224	0.312	0.00103176	Rapgef2
4.20452e-08	-0.892396	0.08	0.154	0.00103591	Prim2
[truncated: 2,954 more rows]
