# Supplementary material for: Gpnmb defines a phagocytic state of microglia linked to cell death in prion disease mouse model
Source: Nat Commun. 2026 May 12;17:6138. doi: 10.1038/s41467-026-73003-5 (PMC13365222; doi:10.1038/s41467-026-73003-5)
Supplement: Supplementary file 14 — Source data 1 [file 41467_2026_73003_MOESM14_ESM.xlsx]

## Sheet: Figure_2c - Data
Target	Condition	FoldChange
GPNMB	Ctrl	0.933825
GPNMB	Ctrl	0.691169
GPNMB	Ctrl	1.09327
GPNMB	Ctrl	0.840883
GPNMB	Ctrl	1.68534
GPNMB	sCJD	2.35827
GPNMB	sCJD	4.88047
GPNMB	sCJD	2.66529
GPNMB	sCJD	13.9284
GPNMB	sCJD	4.55203

## Sheet: Figure_2c - Stat
statistic	p.value	method	alternative	Significance
0	0.00793651	Wilcoxon rank sum exact test	two.sided	**

## Sheet: Figure_2d - Data
No.	Condition	Organ	OD
PB-113	Prions	CSF	0.684
PB-114	Prions	CSF	0.62
PB-116	Prions	CSF	0.7
PB-117	Prions	CSF	0.646
PB-125	Prions	CSF	0.656
PB-129	Prions	CSF	0.574
PB-130	Prions	CSF	0.662
2122-3	Prions	CSF	0.59
2122-4	Prions	CSF	0.694
2117-1	Prions	CSF	0.72
2116-3	Prions	CSF	0.734
2116-2	Prions	CSF	0.71
2114-1	Prions	CSF	0.616
2114-3	Prions	CSF	0.592
2121-3	Prions	CSF	0.626
2121-4	Prions	CSF	0.518
2121-2	Prions	CSF	0.782
2121-1	Prions	CSF	0.728
2121-5	Prions	CSF	0.702
2114-4	Prions	CSF	0.668
2117-2	Prions	CSF	0.672
2115-2	Prions	CSF	0.714
2115-3	Prions	CSF	0.678
2115-5	Prions	CSF	0.55
PB-118	NBH	CSF	0.464
PB-119	NBH	CSF	0.594
PB-120	NBH	CSF	0.576
PBStr-56	NBH	CSF	0.592
PBStr-57	NBH	CSF	0.568
PBStr-58	NBH	CSF	0.556
PBStr-59	NBH	CSF	0.522
PBStr-60	NBH	CSF	0.582
2119-1	NBH	CSF	0.516
2119-4	NBH	CSF	0.516
2120-2	NBH	CSF	0.468
2120-1	NBH	CSF	0.43
2119-5	NBH	CSF	0.588
2119-3	NBH	CSF	0.548
2120-3	NBH	CSF	0.638
2120-5	NBH	CSF	0.526
2119-2	NBH	CSF	0.568
547535	NBH	CSF	0.574
536366-4	NBH	CSF	0.554
536366-1	NBH	CSF	0.528
213-3	NBH	CSF	0.5
213-1	NBH	CSF	0.58
116-4	NBH	CSF	0.554
116-5	NBH	CSF	0.528
116-2	NBH	CSF	0.512
PB ip -21	Prions	BLOOD	0.197
PB ip -22	Prions	BLOOD	0.236
PB ip -23	Prions	BLOOD	0.314
PB ip -24	Prions	BLOOD	0.182
PB ip -25	Prions	BLOOD	0.1825
PB ip -26	NBH	BLOOD	0.2005
PB ip -27	NBH	BLOOD	0.215
PB ip -28	NBH	BLOOD	0.183
PB ip -29	NBH	BLOOD	0.16
PB ip -30	NBH	BLOOD	0.224

## Sheet: Figure_2d - Stat
Organ	statistic	p.value	method	alternative	Significance
BLOOD	11	0.84127	Wilcoxon rank sum exact test	two.sided	ns
CSF	47	4.40025e-07	Wilcoxon rank sum test with continuity correction	two.sided	***

## Sheet: Figure_2e - Data
No.	Condition	Organ	OD
E6591	sCJD	CSF	1.662
E6584	sCJD	CSF	1.144
E6588	sCJD	CSF	0.661
E6584	sCJD	CSF	1.223
E6569	sCJD	CSF	0.953
E6499	sCJD	CSF	0.644
E6586	sCJD	CSF	0.873
E6532	sCJD	CSF	0.748
E6501	sCJD	CSF	0.467
E6643	sCJD	CSF	0.608
E6644	sCJD	CSF	0.979
E6645	sCJD	CSF	0.504
E6600	sCJD	CSF	0.713
E6589	sCJD	CSF	0.736
E6599	sCJD	CSF	0.378
E6602	sCJD	CSF	0.983
E6609	sCJD	CSF	0.426
E6614	sCJD	CSF	0.503
E6615	sCJD	CSF	1.218
E6518	sCJD	CSF	0.78
Control 1	Control	CSF	1.225
Control 2	Control	CSF	0.596
Control 3	Control	CSF	0.423
Control 4	Control	CSF	0.431
Control 5	Control	CSF	0.29
Control 6	Control	CSF	0.301
Control 7	Control	CSF	0.374
Control 8	Control	CSF	0.377
Control 9	Control	CSF	0.371
Control 10	Control	CSF	0.469
E3526	sCJD	BLOOD	0.697
E3750	sCJD	BLOOD	1.175
E3641	sCJD	BLOOD	0.847
E3729	sCJD	BLOOD	0.687
E3635	sCJD	BLOOD	1.184
E3694	sCJD	BLOOD	0.877
E3685	sCJD	BLOOD	0.716
E3431	sCJD	BLOOD	0.868
E3482	sCJD	BLOOD	0.53
E3531	sCJD	BLOOD	0.7
E3704	sCJD	BLOOD	0.402
E3663	sCJD	BLOOD	0.583
E3743	sCJD	BLOOD	0.919
E3697	sCJD	BLOOD	0.595
E3637	sCJD	BLOOD	1.292
E3627	sCJD	BLOOD	1.059
E4000	sCJD	BLOOD	0.634
E3486	sCJD	BLOOD	1.281
E3682	sCJD	BLOOD	0.931
E3486	sCJD	BLOOD	0.855
E3730	sCJD	BLOOD	1.231
Control 1	Control	BLOOD	1.032
Control 2	Control	BLOOD	1.068
Control 3	Control	BLOOD	1.14
Control 4	Control	BLOOD	0.773
Control 5	Control	BLOOD	1.025
Control 6	Control	BLOOD	0.778
Control 7	Control	BLOOD	0.814
Control 8	Control	BLOOD	0.729
Control 9	Control	BLOOD	0.552
Control 10	Control	BLOOD	0.987

## Sheet: Figure_2e - Stat
Organ	statistic	p.value	method	alternative	Significance
BLOOD	115	0.693015	Wilcoxon rank sum exact test	two.sided	ns
CSF	30	0.00134871	Wilcoxon rank sum exact test	two.sided	**

## Sheet: Figure_3c - Data
Sample_Id	Region	Strain	FoldChange
NBH_1	PU1	NBH	1.15104
NBH_2	PU1	NBH	1.01092
NBH_3	PU1	NBH	0.859393
RML6_1	PU1	RML6	3.26838
RML6_2	PU1	RML6	5.1204
RML6_3	PU1	RML6	3.17314
NBH_1	NeuN	NBH	0.834578
NBH_2	NeuN	NBH	0.741075
NBH_3	NeuN	NBH	1.61685
RML6_1	NeuN	RML6	1.79562
RML6_2	NeuN	RML6	1.78121
RML6_3	NeuN	RML6	1.62792
NBH_1	Olig2	NBH	1.41316
NBH_2	Olig2	NBH	0.993659
NBH_3	Olig2	NBH	0.71215
RML6_1	Olig2	RML6	1.45738
RML6_2	Olig2	RML6	0.941283
RML6_3	Olig2	RML6	1.25486
NBH_1	LHX2	NBH	0.957052
NBH_2	LHX2	NBH	1.02815
NBH_3	LHX2	NBH	1.01626
RML6_1	LHX2	RML6	0.868368
RML6_2	LHX2	RML6	1.43868
RML6_3	LHX2	RML6	1.12516

## Sheet: Figure_3c - Stat
Region	estimate	estimate1	estimate2	statistic	p.value	parameter	conf.low	conf.high	method	alternative	Significance
LHX2	-0.14358	1.00049	1.14407	-0.863044	0.476372	2.0711	-0.836352	0.549191	Welch Two Sample t-test	two.sided	ns
NeuN	-0.670747	1.06417	1.73492	-2.37184	0.132331	2.14919	-1.81005	0.46856	Welch Two Sample t-test	two.sided	ns
Olig2	-0.178185	1.03966	1.21784	-0.704235	0.523304	3.67803	-0.905611	0.54924	Welch Two Sample t-test	two.sided	ns
PU1	-2.84685	1.00712	3.85397	-4.45251	0.04401	2.07059	-5.50994	-0.183769	Welch Two Sample t-test	two.sided	*

## Sheet: Figure_6c - Data
Value	Condition	Replicate
0.407016	DOX_on	1
0.749464	DOX_on	1
0.474817	DOX_on	1
0.501672	DOX_on	1
0.376429	DOX_on	1
0.589947	DOX_on	1
0.382621	DOX_on	1
0.316003	DOX_on	1
0.632471	DOX_on	1
0.462759	DOX_on	1
0.426917	DOX_on	1
0.38006	DOX_on	1
0.404247	DOX_on	1
0.780215	DOX_on	1
0.779454	DOX_on	1
0.489208	DOX_on	1
0.485034	DOX_on	1
0.500991	DOX_on	1
0.469166	DOX_on	1
0.524664	DOX_on	1
0.523978	DOX_on	1
0.447182	DOX_on	1
0.512586	DOX_on	1
0.451697	DOX_on	1
0.780002	DOX_on	1
0.46837	DOX_on	1
0.352874	DOX_on	1
0.55567	DOX_on	1
0.516571	DOX_on	1
0.460251	DOX_on	1
0.515101	DOX_on	1
0.623419	DOX_on	1
0.603208	DOX_on	1
0.688742	DOX_on	1
0.584514	DOX_on	1
0.53031	DOX_on	1
0.408571	DOX_on	1
0.496937	DOX_on	1
0.456952	DOX_on	1
0.589659	DOX_on	1
0.476316	DOX_on	1
0.392554	DOX_on	1
1.01135	DOX_on	1
0.984961	DOX_on	1
1.01478	DOX_on	1
0.402031	DOX_on	1
0.577933	DOX_on	1
1.1068	DOX_on	1
0.72665	DOX_on	1
0.57962	DOX_on	1
0.417561	DOX_on	1
0.667902	DOX_on	1
0.465819	DOX_on	1
0.574265	DOX_on	1
0.772831	DOX_on	1
0.592202	DOX_on	1
0.398317	DOX_on	1
0.801156	DOX_on	1
0.460652	DOX_on	1
0.565996	DOX_on	1
0.360325	DOX_on	1
0.387536	DOX_on	1
0.487242	DOX_on	1
0.705177	DOX_on	1
0.356815	DOX_on	1
0.490462	DOX_on	1
0.911408	DOX_on	1
0.362339	DOX_on	1
0.376566	DOX_on	1
0.479871	DOX_on	1
0.492722	DOX_on	1
0.488112	DOX_on	1
0.486718	DOX_on	1
0.612603	DOX_on	1
0.483358	DOX_on	1
0.499806	DOX_on	1
0.515455	DOX_on	1
0.554239	DOX_on	1
0.444679	DOX_on	1
0.55467	DOX_on	1
0.648784	DOX_on	1
0.500367	DOX_on	1
0.383681	DOX_on	1
0.633075	DOX_on	1
0.582359	DOX_on	1
0.504234	DOX_on	1
0.544707	DOX_on	1
0.417336	DOX_on	1
0.560035	DOX_on	1
0.445039	DOX_on	1
0.62584	DOX_on	1
0.594055	DOX_on	1
0.674475	DOX_on	1
0.490133	DOX_on	1
0.548327	DOX_on	1
0.584515	DOX_on	1
0.589177	DOX_on	1
0.685047	DOX_on	1
0.656334	DOX_on	1
0.754395	DOX_on	1
0.50485	DOX_on	1
0.423234	DOX_on	1
0.483431	DOX_on	1
0.504939	DOX_on	1
0.607136	DOX_on	1
0.415752	DOX_on	1
0.470208	DOX_on	1
0.414005	DOX_on	1
0.424376	DOX_on	1
0.393563	DOX_on	1
0.623262	DOX_on	1
0.312237	DOX_on	1
0.4247	DOX_on	1
0.674699	DOX_on	1
0.817651	DOX_on	1
0.796873	DOX_on	1
0.622574	DOX_on	1
0.483224	DOX_on	1
0.657379	DOX_on	1
0.848475	DOX_on	1
0.546396	DOX_on	1
0.386929	DOX_on	1
0.358137	DOX_on	1
0.404397	DOX_on	1
0.677	DOX_on	1
0.67835	DOX_on	1
0.676115	DOX_on	1
0.678889	DOX_on	1
0.681666	DOX_on	1
0.687066	DOX_on	1
0.690193	DOX_on	1
0.687296	DOX_on	1
0.69186	DOX_on	1
0.687694	DOX_on	1
0.686957	DOX_on	1
0.690551	DOX_on	1
0.692299	DOX_on	1
0.692179	DOX_on	1
0.6949	DOX_on	1
0.694868	DOX_on	1
0.696768	DOX_on	1
0.697197	DOX_on	1
0.694689	DOX_on	1
0.701011	DOX_on	1
0.702554	DOX_on	1
0.702274	DOX_on	1
0.70626	DOX_on	1
0.7207	DOX_on	1
0.704076	DOX_on	1
0.714923	DOX_on	1
0.714462	DOX_on	1
0.708352	DOX_on	1
0.717332	DOX_on	1
0.720082	DOX_on	1
0.723225	DOX_on	1
0.721393	DOX_on	1
0.723493	DOX_on	1
0.723346	DOX_on	1
0.725056	DOX_on	1
0.723192	DOX_on	1
0.727503	DOX_on	1
0.730946	DOX_on	1
0.726527	DOX_on	1
0.728521	DOX_on	1
0.735685	DOX_on	1
0.730581	DOX_on	1
0.733977	DOX_on	1
0.737205	DOX_on	1
0.738344	DOX_on	1
0.741777	DOX_on	1
0.739059	DOX_on	1
0.742056	DOX_on	1
0.746326	DOX_on	1
0.744343	DOX_on	1
0.743029	DOX_on	1
0.737822	DOX_on	1
0.742543	DOX_on	1
0.744444	DOX_on	1
0.743455	DOX_on	1
0.7615	DOX_on	1
0.745155	DOX_on	1
0.747669	DOX_on	1
0.750354	DOX_on	1
0.756079	DOX_on	1
0.757286	DOX_on	1
0.751345	DOX_on	1
0.756463	DOX_on	1
0.753297	DOX_on	1
0.75069	DOX_on	1
0.756668	DOX_on	1
0.759781	DOX_on	1
0.764638	DOX_on	1
0.763683	DOX_on	1
0.76335	DOX_on	1
0.766527	DOX_on	1
0.76353	DOX_on	1
0.767806	DOX_on	1
0.764169	DOX_on	1
0.764305	DOX_on	1
0.762799	DOX_on	1
0.771666	DOX_on	1
0.772674	DOX_on	1
0.766508	DOX_on	1
0.776766	DOX_on	1
0.775285	DOX_on	1
0.76944	DOX_on	1
0.777678	DOX_on	1
0.771982	DOX_on	1
0.771173	DOX_on	1
0.779629	DOX_on	1
0.777714	DOX_on	1
0.779018	DOX_on	1
0.782732	DOX_on	1
0.77768	DOX_on	1
0.774753	DOX_on	1
0.779234	DOX_on	1
0.782614	DOX_on	1
0.781528	DOX_on	1
0.786775	DOX_on	1
0.780223	DOX_on	1
0.785362	DOX_on	1
0.78655	DOX_on	1
0.78163	DOX_on	1
0.789487	DOX_on	1
0.786216	DOX_on	1
0.786428	DOX_on	1
0.790119	DOX_on	1
0.791247	DOX_on	1
0.791158	DOX_on	1
0.794214	DOX_on	1
0.794177	DOX_on	1
0.790449	DOX_on	1
0.797292	DOX_on	1
0.787724	DOX_on	1
0.79267	DOX_on	1
0.795436	DOX_on	1
0.798542	DOX_on	1
0.795075	DOX_on	1
0.80044	DOX_on	1
0.799773	DOX_on	1
0.800558	DOX_on	1
0.796525	DOX_on	1
0.802978	DOX_on	1
0.800023	DOX_on	1
0.798139	DOX_on	1
0.802496	DOX_on	1
0.802965	DOX_on	1
0.800345	DOX_on	1
0.80274	DOX_on	1
0.807434	DOX_on	1
0.804617	DOX_on	1
0.806718	DOX_on	1
0.801339	DOX_on	1
0.809298	DOX_on	1
0.806299	DOX_on	1
0.811636	DOX_on	1
0.810839	DOX_on	1
0.811309	DOX_on	1
0.809255	DOX_on	1
0.810677	DOX_on	1
0.810652	DOX_on	1
0.813927	DOX_on	1
0.813833	DOX_on	1
0.813686	DOX_on	1
0.81525	DOX_on	1
0.822519	DOX_on	1
0.811497	DOX_on	1
0.81538	DOX_on	1
0.816201	DOX_on	1
0.809302	DOX_on	1
0.817824	DOX_on	1
0.811243	DOX_on	1
0.813317	DOX_on	1
0.819152	DOX_on	1
0.819511	DOX_on	1
0.818819	DOX_on	1
0.818304	DOX_on	1
0.823515	DOX_on	1
0.821002	DOX_on	1
0.823384	DOX_on	1
0.8253	DOX_on	1
0.821911	DOX_on	1
0.821341	DOX_on	1
0.818178	DOX_on	1
0.823198	DOX_on	1
0.822838	DOX_on	1
0.823392	DOX_on	1
0.833402	DOX_on	1
0.829392	DOX_on	1
0.822038	DOX_on	1
0.82576	DOX_on	1
0.83036	DOX_on	1
0.827083	DOX_on	1
0.829981	DOX_on	1
0.832814	DOX_on	1
0.827813	DOX_on	1
0.831817	DOX_on	1
0.826364	DOX_on	1
0.831057	DOX_on	1
0.832968	DOX_on	1
0.833987	DOX_on	1
0.829313	DOX_on	1
0.830508	DOX_on	1
0.836463	DOX_on	1
0.831914	DOX_on	1
0.832786	DOX_on	1
0.840469	DOX_on	1
0.835391	DOX_on	1
0.833673	DOX_on	1
0.83864	DOX_on	1
0.833009	DOX_on	1
0.834227	DOX_on	1
0.840797	DOX_on	1
0.838952	DOX_on	1
0.833542	DOX_on	1
0.840356	DOX_on	1
0.837521	DOX_on	1
0.839074	DOX_on	1
0.841185	DOX_on	1
0.840058	DOX_on	1
0.84038	DOX_on	1
0.844095	DOX_on	1
0.846459	DOX_on	1
0.844636	DOX_on	1
0.840285	DOX_on	1
0.840953	DOX_on	1
0.841828	DOX_on	1
0.845908	DOX_on	1
0.843797	DOX_on	1
0.840492	DOX_on	1
0.847541	DOX_on	1
0.847169	DOX_on	1
0.843769	DOX_on	1
0.847822	DOX_on	1
0.846497	DOX_on	1
0.842113	DOX_on	1
0.85329	DOX_on	1
0.847666	DOX_on	1
0.849588	DOX_on	1
0.845406	DOX_on	1
0.849921	DOX_on	1
0.85133	DOX_on	1
0.846809	DOX_on	1
0.850714	DOX_on	1
0.848933	DOX_on	1
0.850541	DOX_on	1
0.853498	DOX_on	1
0.851576	DOX_on	1
0.855526	DOX_on	1
0.851442	DOX_on	1
0.853738	DOX_on	1
0.85014	DOX_on	1
0.850126	DOX_on	1
0.85006	DOX_on	1
0.856998	DOX_on	1
0.853966	DOX_on	1
0.853552	DOX_on	1
0.852588	DOX_on	1
0.858181	DOX_on	1
0.854137	DOX_on	1
0.859934	DOX_on	1
0.855259	DOX_on	1
0.858417	DOX_on	1
0.858475	DOX_on	1
0.861106	DOX_on	1
0.854275	DOX_on	1
0.861291	DOX_on	1
0.856633	DOX_on	1
0.855589	DOX_on	1
0.86002	DOX_on	1
0.857788	DOX_on	1
0.857367	DOX_on	1
0.857445	DOX_on	1
0.85682	DOX_on	1
0.86037	DOX_on	1
0.860044	DOX_on	1
0.86606	DOX_on	1
0.864299	DOX_on	1
0.863187	DOX_on	1
0.864338	DOX_on	1
0.863779	DOX_on	1
0.861769	DOX_on	1
0.863806	DOX_on	1
0.861032	DOX_on	1
0.863664	DOX_on	1
0.865324	DOX_on	1
0.864806	DOX_on	1
0.866068	DOX_on	1
0.863673	DOX_on	1
0.866939	DOX_on	1
0.861743	DOX_on	1
0.868553	DOX_on	1
0.866803	DOX_on	1
0.86599	DOX_on	1
0.86974	DOX_on	1
0.868743	DOX_on	1
0.866173	DOX_on	1
0.868778	DOX_on	1
0.870135	DOX_on	1
0.866982	DOX_on	1
0.867738	DOX_on	1
0.867189	DOX_on	1
0.871082	DOX_on	1
0.867908	DOX_on	1
0.870439	DOX_on	1
0.869227	DOX_on	1
0.864968	DOX_on	1
0.869348	DOX_on	1
0.872101	DOX_on	1
0.871323	DOX_on	1
0.873127	DOX_on	1
0.8713	DOX_on	1
0.874162	DOX_on	1
0.868057	DOX_on	1
0.87606	DOX_on	1
0.875043	DOX_on	1
0.870668	DOX_on	1
0.872169	DOX_on	1
0.872709	DOX_on	1
0.872264	DOX_on	1
0.872624	DOX_on	1
0.877029	DOX_on	1
0.876082	DOX_on	1
0.876293	DOX_on	1
0.877187	DOX_on	1
0.872546	DOX_on	1
0.87998	DOX_on	1
0.875891	DOX_on	1
0.876263	DOX_on	1
0.877834	DOX_on	1
0.874904	DOX_on	1
0.87377	DOX_on	1
0.878655	DOX_on	1
0.878985	DOX_on	1
0.879229	DOX_on	1
0.878731	DOX_on	1
0.881149	DOX_on	1
0.87645	DOX_on	1
0.875256	DOX_on	1
0.87671	DOX_on	1
0.879217	DOX_on	1
0.879865	DOX_on	1
0.881803	DOX_on	1
0.879478	DOX_on	1
0.88051	DOX_on	1
0.879163	DOX_on	1
0.877022	DOX_on	1
0.879884	DOX_on	1
0.886924	DOX_on	1
0.883116	DOX_on	1
0.880297	DOX_on	1
0.883538	DOX_on	1
0.883425	DOX_on	1
0.881874	DOX_on	1
0.881457	DOX_on	1
0.884919	DOX_on	1
0.882494	DOX_on	1
0.883134	DOX_on	1
0.884909	DOX_on	1
0.882766	DOX_on	1
0.879071	DOX_on	1
0.884389	DOX_on	1
0.886715	DOX_on	1
0.886646	DOX_on	1
0.886481	DOX_on	1
0.881072	DOX_on	1
0.883288	DOX_on	1
0.885468	DOX_on	1
0.88468	DOX_on	1
0.887743	DOX_on	1
0.887408	DOX_on	1
0.885206	DOX_on	1
0.888243	DOX_on	1
0.88739	DOX_on	1
0.887007	DOX_on	1
0.889188	DOX_on	1
0.888783	DOX_on	1
0.888341	DOX_on	1
0.887186	DOX_on	1
0.893222	DOX_on	1
0.88907	DOX_on	1
0.888959	DOX_on	1
0.889456	DOX_on	1
0.887453	DOX_on	1
0.890278	DOX_on	1
0.890173	DOX_on	1
0.89025	DOX_on	1
0.888971	DOX_on	1
0.891115	DOX_on	1
0.889729	DOX_on	1
0.893357	DOX_on	1
0.889892	DOX_on	1
0.895034	DOX_on	1
0.890816	DOX_on	1
0.887566	DOX_on	1
0.894514	DOX_on	1
0.890562	DOX_on	1
0.892709	DOX_on	1
0.891949	DOX_on	1
0.890239	DOX_on	1
0.893219	DOX_on	1
0.892612	DOX_on	1
0.892103	DOX_on	1
0.891161	DOX_on	1
0.892179	DOX_on	1
0.894326	DOX_on	1
0.894711	DOX_on	1
0.896128	DOX_on	1
0.890388	DOX_on	1
0.89493	DOX_on	1
0.896671	DOX_on	1
0.892799	DOX_on	1
0.893594	DOX_on	1
0.893556	DOX_on	1
0.894986	DOX_on	1
0.896147	DOX_on	1
0.89746	DOX_on	1
0.894944	DOX_on	1
0.90061	DOX_on	1
0.896443	DOX_on	1
0.897469	DOX_on	1
0.895031	DOX_on	1
0.896952	DOX_on	1
0.898215	DOX_on	1
0.897616	DOX_on	1
0.895065	DOX_on	1
0.894056	DOX_on	1
0.897039	DOX_on	1
0.898272	DOX_on	1
0.897526	DOX_on	1
0.898033	DOX_on	1
0.898884	DOX_on	1
0.895451	DOX_on	1
0.895668	DOX_on	1
0.900058	DOX_on	1
0.898485	DOX_on	1
0.898608	DOX_on	1
0.90033	DOX_on	1
0.900283	DOX_on	1
0.899169	DOX_on	1
0.902592	DOX_on	1
0.900458	DOX_on	1
0.90308	DOX_on	1
0.90102	DOX_on	1
0.905853	DOX_on	1
0.902145	DOX_on	1
0.901545	DOX_on	1
0.901747	DOX_on	1
0.89645	DOX_on	1
0.903322	DOX_on	1
0.902337	DOX_on	1
0.899581	DOX_on	1
0.901215	DOX_on	1
0.899265	DOX_on	1
0.902485	DOX_on	1
0.902021	DOX_on	1
0.901864	DOX_on	1
0.902711	DOX_on	1
0.903099	DOX_on	1
0.903731	DOX_on	1
0.905117	DOX_on	1
0.903533	DOX_on	1
0.904561	DOX_on	1
0.901556	DOX_on	1
0.903134	DOX_on	1
0.903223	DOX_on	1
0.902116	DOX_on	1
0.905383	DOX_on	1
0.903259	DOX_on	1
0.901311	DOX_on	1
0.906685	DOX_on	1
0.906276	DOX_on	1
0.905895	DOX_on	1
0.904136	DOX_on	1
0.905567	DOX_on	1
0.907004	DOX_on	1
0.906601	DOX_on	1
0.905912	DOX_on	1
0.905074	DOX_on	1
0.90778	DOX_on	1
0.905994	DOX_on	1
0.902772	DOX_on	1
0.906747	DOX_on	1
0.908722	DOX_on	1
0.908318	DOX_on	1
0.905724	DOX_on	1
0.907445	DOX_on	1
0.907068	DOX_on	1
0.90538	DOX_on	1
0.907068	DOX_on	1
0.909361	DOX_on	1
0.907565	DOX_on	1
0.907688	DOX_on	1
0.908963	DOX_on	1
0.90784	DOX_on	1
0.909432	DOX_on	1
0.910345	DOX_on	1
0.909309	DOX_on	1
0.905905	DOX_on	1
0.910991	DOX_on	1
0.911921	DOX_on	1
0.907471	DOX_on	1
0.906247	DOX_on	1
0.910247	DOX_on	1
0.909192	DOX_on	1
0.908869	DOX_on	1
0.910069	DOX_on	1
0.910981	DOX_on	1
0.910006	DOX_on	1
0.910248	DOX_on	1
0.908675	DOX_on	1
0.910529	DOX_on	1
0.909988	DOX_on	1
0.911641	DOX_on	1
0.908732	DOX_on	1
0.91079	DOX_on	1
0.912066	DOX_on	1
0.913001	DOX_on	1
0.911923	DOX_on	1
0.909639	DOX_on	1
0.911462	DOX_on	1
0.913013	DOX_on	1
0.910775	DOX_on	1
0.915651	DOX_on	1
0.910701	DOX_on	1
0.913244	DOX_on	1
0.911774	DOX_on	1
0.910963	DOX_on	1
0.912204	DOX_on	1
0.913517	DOX_on	1
0.91463	DOX_on	1
0.914905	DOX_on	1
0.91327	DOX_on	1
0.913956	DOX_on	1
0.91783	DOX_on	1
0.914669	DOX_on	1
0.914615	DOX_on	1
0.913927	DOX_on	1
0.911713	DOX_on	1
0.913205	DOX_on	1
0.915352	DOX_on	1
0.915336	DOX_on	1
0.914165	DOX_on	1
0.914619	DOX_on	1
0.916722	DOX_on	1
0.912633	DOX_on	1
0.91249	DOX_on	1
0.914279	DOX_on	1
0.915206	DOX_on	1
0.916366	DOX_on	1
0.916422	DOX_on	1
0.916259	DOX_on	1
0.916256	DOX_on	1
0.917023	DOX_on	1
0.916897	DOX_on	1
0.917915	DOX_on	1
0.916917	DOX_on	1
0.917147	DOX_on	1
0.917485	DOX_on	1
0.915388	DOX_on	1
0.921424	DOX_on	1
0.916578	DOX_on	1
0.916193	DOX_on	1
0.91626	DOX_on	1
0.917665	DOX_on	1
0.919428	DOX_on	1
0.917412	DOX_on	1
0.915511	DOX_on	1
0.916953	DOX_on	1
0.919095	DOX_on	1
0.919121	DOX_on	1
0.92086	DOX_on	1
0.919096	DOX_on	1
0.918641	DOX_on	1
0.917162	DOX_on	1
0.91941	DOX_on	1
0.917868	DOX_on	1
0.92114	DOX_on	1
0.919801	DOX_on	1
0.916467	DOX_on	1
0.920109	DOX_on	1
0.919503	DOX_on	1
0.918209	DOX_on	1
0.920418	DOX_on	1
0.920559	DOX_on	1
0.917399	DOX_on	1
0.924636	DOX_on	1
0.919767	DOX_on	1
0.921628	DOX_on	1
0.919562	DOX_on	1
0.921112	DOX_on	1
0.921287	DOX_on	1
0.922141	DOX_on	1
0.920584	DOX_on	1
0.921142	DOX_on	1
0.919675	DOX_on	1
0.919179	DOX_on	1
0.921217	DOX_on	1
0.922604	DOX_on	1
0.923209	DOX_on	1
0.92318	DOX_on	1
0.92117	DOX_on	1
0.922047	DOX_on	1
0.918315	DOX_on	1
0.922001	DOX_on	1
0.923197	DOX_on	1
0.921715	DOX_on	1
0.919173	DOX_on	1
0.926072	DOX_on	1
0.922564	DOX_on	1
0.923763	DOX_on	1
0.92205	DOX_on	1
0.919598	DOX_on	1
0.921179	DOX_on	1
0.919522	DOX_on	1
0.924826	DOX_on	1
0.922372	DOX_on	1
0.923166	DOX_on	1
0.92204	DOX_on	1
0.922321	DOX_on	1
0.923332	DOX_on	1
0.923825	DOX_on	1
0.922589	DOX_on	1
0.922514	DOX_on	1
0.922486	DOX_on	1
0.923553	DOX_on	1
0.921226	DOX_on	1
0.924927	DOX_on	1
0.921491	DOX_on	1
0.924973	DOX_on	1
0.925254	DOX_on	1
0.925413	DOX_on	1
0.924543	DOX_on	1
0.92416	DOX_on	1
0.925403	DOX_on	1
0.9247	DOX_on	1
0.922385	DOX_on	1
0.925308	DOX_on	1
0.92494	DOX_on	1
0.922335	DOX_on	1
0.924678	DOX_on	1
0.925324	DOX_on	1
0.924918	DOX_on	1
0.924822	DOX_on	1
0.92623	DOX_on	1
0.927963	DOX_on	1
0.926445	DOX_on	1
0.925064	DOX_on	1
0.923827	DOX_on	1
0.927633	DOX_on	1
0.922628	DOX_on	1
0.925904	DOX_on	1
0.926122	DOX_on	1
0.926793	DOX_on	1
0.926972	DOX_on	1
0.9255	DOX_on	1
0.923925	DOX_on	1
0.92671	DOX_on	1
0.926544	DOX_on	1
0.928881	DOX_on	1
0.927622	DOX_on	1
0.92682	DOX_on	1
0.924842	DOX_on	1
0.925288	DOX_on	1
0.924261	DOX_on	1
0.92797	DOX_on	1
0.926795	DOX_on	1
0.927194	DOX_on	1
0.928325	DOX_on	1
0.925751	DOX_on	1
0.927469	DOX_on	1
0.927478	DOX_on	1
0.929079	DOX_on	1
0.927733	DOX_on	1
0.929455	DOX_on	1
0.928848	DOX_on	1
0.927879	DOX_on	1
0.927286	DOX_on	1
0.928223	DOX_on	1
0.934069	DOX_on	1
0.92987	DOX_on	1
0.928779	DOX_on	1
0.92971	DOX_on	1
0.926998	DOX_on	1
0.927923	DOX_on	1
0.925689	DOX_on	1
0.9284	DOX_on	1
0.927053	DOX_on	1
0.929168	DOX_on	1
0.929272	DOX_on	1
0.928893	DOX_on	1
0.92935	DOX_on	1
0.927698	DOX_on	1
0.929468	DOX_on	1
0.929911	DOX_on	1
0.929296	DOX_on	1
0.931463	DOX_on	1
0.928249	DOX_on	1
0.932346	DOX_on	1
0.929447	DOX_on	1
0.930393	DOX_on	1
0.930191	DOX_on	1
0.927592	DOX_on	1
0.930397	DOX_on	1
0.930768	DOX_on	1
0.930692	DOX_on	1
0.930313	DOX_on	1
0.928125	DOX_on	1
0.930213	DOX_on	1
0.92941	DOX_on	1
0.930828	DOX_on	1
0.931186	DOX_on	1
0.928902	DOX_on	1
0.929526	DOX_on	1
0.93174	DOX_on	1
0.93195	DOX_on	1
0.928357	DOX_on	1
0.930306	DOX_on	1
0.932317	DOX_on	1
0.92912	DOX_on	1
0.932371	DOX_on	1
0.931673	DOX_on	1
0.931227	DOX_on	1
0.930936	DOX_on	1
0.93255	DOX_on	1
0.931348	DOX_on	1
0.931934	DOX_on	1
0.935571	DOX_on	1
0.932064	DOX_on	1
0.933372	DOX_on	1
0.929791	DOX_on	1
0.931009	DOX_on	1
0.93161	DOX_on	1
0.932264	DOX_on	1
0.932753	DOX_on	1
0.933464	DOX_on	1
0.933164	DOX_on	1
0.932544	DOX_on	1
0.932918	DOX_on	1
0.933524	DOX_on	1
0.932805	DOX_on	1
0.933852	DOX_on	1
0.932	DOX_on	1
0.933575	DOX_on	1
0.934019	DOX_on	1
0.933456	DOX_on	1
0.934032	DOX_on	1
0.933754	DOX_on	1
0.93295	DOX_on	1
0.933255	DOX_on	1
0.934535	DOX_on	1
0.935008	DOX_on	1
0.933825	DOX_on	1
0.935792	DOX_on	1
0.937034	DOX_on	1
0.936891	DOX_on	1
0.934387	DOX_on	1
0.933756	DOX_on	1
0.934767	DOX_on	1
0.935572	DOX_on	1
0.935118	DOX_on	1
0.934546	DOX_on	1
0.934518	DOX_on	1
0.934143	DOX_on	1
0.934334	DOX_on	1
0.935505	DOX_on	1
0.936092	DOX_on	1
0.935666	DOX_on	1
0.93581	DOX_on	1
0.933936	DOX_on	1
0.934908	DOX_on	1
0.935323	DOX_on	1
0.935803	DOX_on	1
0.936053	DOX_on	1
0.936403	DOX_on	1
0.934594	DOX_on	1
0.937261	DOX_on	1
0.936999	DOX_on	1
0.934927	DOX_on	1
0.936989	DOX_on	1
0.934532	DOX_on	1
0.93672	DOX_on	1
0.936402	DOX_on	1
0.937401	DOX_on	1
0.936511	DOX_on	1
0.935537	DOX_on	1
0.93471	DOX_on	1
0.936892	DOX_on	1
0.936751	DOX_on	1
0.941095	DOX_on	1
0.936685	DOX_on	1
0.937425	DOX_on	1
0.935759	DOX_on	1
0.938353	DOX_on	1
0.936363	DOX_on	1
0.93701	DOX_on	1
0.937232	DOX_on	1
0.937139	DOX_on	1
0.937625	DOX_on	1
0.936606	DOX_on	1
0.938031	DOX_on	1
0.937848	DOX_on	1
0.937235	DOX_on	1
0.938068	DOX_on	1
0.937079	DOX_on	1
0.936622	DOX_on	1
0.938706	DOX_on	1
0.93734	DOX_on	1
0.938092	DOX_on	1
0.937449	DOX_on	1
0.944208	DOX_on	1
0.937888	DOX_on	1
0.938625	DOX_on	1
0.936615	DOX_on	1
0.939779	DOX_on	1
0.937992	DOX_on	1
0.937376	DOX_on	1
0.93743	DOX_on	1
0.939082	DOX_on	1
0.939362	DOX_on	1
0.938571	DOX_on	1
0.937137	DOX_on	1
0.938919	DOX_on	1
0.93708	DOX_on	1
0.938703	DOX_on	1
0.938108	DOX_on	1
0.938988	DOX_on	1
0.93899	DOX_on	1
0.9385	DOX_on	1
0.937172	DOX_on	1
0.937958	DOX_on	1
0.938472	DOX_on	1
0.938308	DOX_on	1
0.939561	DOX_on	1
0.939784	DOX_on	1
0.940227	DOX_on	1
0.944373	DOX_on	1
0.939863	DOX_on	1
0.937613	DOX_on	1
0.940309	DOX_on	1
0.941202	DOX_on	1
0.939771	DOX_on	1
0.940015	DOX_on	1
0.939997	DOX_on	1
0.939809	DOX_on	1
0.939104	DOX_on	1
0.938238	DOX_on	1
0.940406	DOX_on	1
0.940725	DOX_on	1
0.940759	DOX_on	1
0.939541	DOX_on	1
0.941072	DOX_on	1
0.940369	DOX_on	1
0.939727	DOX_on	1
0.940174	DOX_on	1
0.940059	DOX_on	1
0.938898	DOX_on	1
0.940632	DOX_on	1
0.940857	DOX_on	1
0.940804	DOX_on	1
0.940997	DOX_on	1
0.945032	DOX_on	1
0.943312	DOX_on	1
0.941062	DOX_on	1
0.941361	DOX_on	1
0.940298	DOX_on	1
0.942587	DOX_on	1
0.941795	DOX_on	1
0.941251	DOX_on	1
0.94173	DOX_on	1
0.941494	DOX_on	1
0.940603	DOX_on	1
0.942235	DOX_on	1
0.940228	DOX_on	1
0.940587	DOX_on	1
0.942721	DOX_on	1
0.941462	DOX_on	1
0.942692	DOX_on	1
0.942205	DOX_on	1
0.94137	DOX_on	1
0.940357	DOX_on	1
0.940538	DOX_on	1
0.941913	DOX_on	1
0.941824	DOX_on	1
0.941906	DOX_on	1
0.944036	DOX_on	1
0.946673	DOX_on	1
0.941062	DOX_on	1
0.941957	DOX_on	1
0.94245	DOX_on	1
0.94273	DOX_on	1
0.941799	DOX_on	1
0.942357	DOX_on	1
0.942719	DOX_on	1
0.942007	DOX_on	1
0.941502	DOX_on	1
0.94233	DOX_on	1
0.941666	DOX_on	1
0.942391	DOX_on	1
0.948453	DOX_on	1
0.942765	DOX_on	1
0.943175	DOX_on	1
0.942039	DOX_on	1
0.942384	DOX_on	1
0.942417	DOX_on	1
0.942329	DOX_on	1
0.943389	DOX_on	1
0.943423	DOX_on	1
0.943472	DOX_on	1
0.942925	DOX_on	1
0.942103	DOX_on	1
0.943253	DOX_on	1
0.942572	DOX_on	1
0.941405	DOX_on	1
0.943113	DOX_on	1
0.943435	DOX_on	1
0.942933	DOX_on	1
0.943638	DOX_on	1
0.942059	DOX_on	1
0.942724	DOX_on	1
0.943374	DOX_on	1
0.943486	DOX_on	1
0.94244	DOX_on	1
0.944427	DOX_on	1
0.943987	DOX_on	1
0.941414	DOX_on	1
0.944295	DOX_on	1
0.942936	DOX_on	1
0.942954	DOX_on	1
0.94675	DOX_on	1
0.942861	DOX_on	1
0.943589	DOX_on	1
0.944869	DOX_on	1
0.943074	DOX_on	1
0.943063	DOX_on	1
0.94314	DOX_on	1
0.943721	DOX_on	1
0.943598	DOX_on	1
0.943966	DOX_on	1
0.944056	DOX_on	1
0.94479	DOX_on	1
0.943802	DOX_on	1
0.944245	DOX_on	1
0.943448	DOX_on	1
0.944336	DOX_on	1
0.943191	DOX_on	1
0.943957	DOX_on	1
0.943056	DOX_on	1
0.9446	DOX_on	1
0.943079	DOX_on	1
0.943925	DOX_on	1
0.950324	DOX_on	1
0.945063	DOX_on	1
0.943695	DOX_on	1
0.947054	DOX_on	1
0.944871	DOX_on	1
0.944287	DOX_on	1
0.944905	DOX_on	1
0.945495	DOX_on	1
0.944857	DOX_on	1
0.945003	DOX_on	1
0.944185	DOX_on	1
0.945185	DOX_on	1
0.945371	DOX_on	1
0.94471	DOX_on	1
0.945136	DOX_on	1
0.943691	DOX_on	1
0.94565	DOX_on	1
0.946416	DOX_on	1
0.944861	DOX_on	1
0.945572	DOX_on	1
0.944263	DOX_on	1
0.945791	DOX_on	1
0.945212	DOX_on	1
0.945938	DOX_on	1
0.945583	DOX_on	1
0.945882	DOX_on	1
0.945135	DOX_on	1
0.945698	DOX_on	1
0.946836	DOX_on	1
0.945589	DOX_on	1
0.945375	DOX_on	1
0.946466	DOX_on	1
0.949834	DOX_on	1
0.94994	DOX_on	1
0.944981	DOX_on	1
0.945288	DOX_on	1
0.944916	DOX_on	1
0.94559	DOX_on	1
0.944374	DOX_on	1
0.94527	DOX_on	1
0.945727	DOX_on	1
0.946161	DOX_on	1
0.946499	DOX_on	1
0.946729	DOX_on	1
0.945247	DOX_on	1
0.946833	DOX_on	1
0.945737	DOX_on	1
0.94573	DOX_on	1
0.946714	DOX_on	1
0.945346	DOX_on	1
0.944608	DOX_on	1
0.945416	DOX_on	1
0.948323	DOX_on	1
0.945463	DOX_on	1
0.946573	DOX_on	1
0.945409	DOX_on	1
0.94678	DOX_on	1
0.947122	DOX_on	1
0.946078	DOX_on	1
0.947495	DOX_on	1
0.947357	DOX_on	1
0.946376	DOX_on	1
0.947192	DOX_on	1
0.947406	DOX_on	1
0.946753	DOX_on	1
0.947046	DOX_on	1
0.946813	DOX_on	1
0.946716	DOX_on	1
0.947049	DOX_on	1
0.947496	DOX_on	1
0.947819	DOX_on	1
0.94691	DOX_on	1
0.946732	DOX_on	1
0.947521	DOX_on	1
0.947352	DOX_on	1
0.948045	DOX_on	1
0.948062	DOX_on	1
0.947659	DOX_on	1
0.946906	DOX_on	1
0.948219	DOX_on	1
0.948091	DOX_on	1
0.954753	DOX_on	1
0.948129	DOX_on	1
0.947718	DOX_on	1
0.94791	DOX_on	1
0.950741	DOX_on	1
0.947289	DOX_on	1
0.948793	DOX_on	1
0.946769	DOX_on	1
0.948851	DOX_on	1
0.948542	DOX_on	1
0.949543	DOX_on	1
0.952422	DOX_on	1
0.949139	DOX_on	1
0.948878	DOX_on	1
0.949053	DOX_on	1
0.948585	DOX_on	1
0.94793	DOX_on	1
0.953261	DOX_on	1
0.949301	DOX_on	1
0.949078	DOX_on	1
0.948406	DOX_on	1
0.948621	DOX_on	1
0.948889	DOX_on	1
0.94974	DOX_on	1
0.949332	DOX_on	1
0.956635	DOX_on	1
0.948201	DOX_on	1
0.94905	DOX_on	1
0.94904	DOX_on	1
0.94857	DOX_on	1
0.950974	DOX_on	1
0.949603	DOX_on	1
0.949411	DOX_on	1
0.95074	DOX_on	1
0.950302	DOX_on	1
0.950861	DOX_on	1
0.950476	DOX_on	1
0.949924	DOX_on	1
0.949694	DOX_on	1
0.950147	DOX_on	1
0.951129	DOX_on	1
0.95012	DOX_on	1
0.951424	DOX_on	1
0.949394	DOX_on	1
0.951577	DOX_on	1
0.951216	DOX_on	1
0.950306	DOX_on	1
0.95092	DOX_on	1
0.951757	DOX_on	1
0.950654	DOX_on	1
0.950058	DOX_on	1
0.951118	DOX_on	1
0.956362	DOX_on	1
0.951428	DOX_on	1
0.950969	DOX_on	1
0.950412	DOX_on	1
0.951336	DOX_on	1
0.951765	DOX_on	1
0.953203	DOX_on	1
0.951248	DOX_on	1
0.951416	DOX_on	1
0.950363	DOX_on	1
0.951481	DOX_on	1
0.949892	DOX_on	1
0.950926	DOX_on	1
0.951811	DOX_on	1
0.950567	DOX_on	1
0.951172	DOX_on	1
0.951768	DOX_on	1
0.952081	DOX_on	1
0.950805	DOX_on	1
0.951637	DOX_on	1
0.950471	DOX_on	1
0.955187	DOX_on	1
0.950647	DOX_on	1
0.952583	DOX_on	1
0.954402	DOX_on	1
0.952982	DOX_on	1
0.952761	DOX_on	1
0.953228	DOX_on	1
0.950948	DOX_on	1
0.952481	DOX_on	1
0.951342	DOX_on	1
0.957722	DOX_on	1
0.953616	DOX_on	1
0.9513	DOX_on	1
0.951286	DOX_on	1
0.95186	DOX_on	1
0.952544	DOX_on	1
0.953434	DOX_on	1
0.399435	DOX_on	1
0.734459	DOX_on	1
0.755472	DOX_on	1
0.551592	DOX_on	1
0.393479	DOX_on	1
0.547018	DOX_on	1
0.628037	DOX_on	1
0.537452	DOX_on	1
0.357877	DOX_on	1
0.42334	DOX_on	1
0.551167	DOX_on	1
0.522735	DOX_on	1
0.365379	DOX_on	1
0.85437	DOX_on	1
0.582283	DOX_on	1
0.483743	DOX_on	1
0.526933	DOX_on	1
0.419333	DOX_on	1
0.454938	DOX_on	1
0.460065	DOX_on	1
0.504066	DOX_on	1
0.447435	DOX_on	1
0.577425	DOX_on	1
0.459048	DOX_on	1
0.556085	DOX_on	1
0.424513	DOX_on	1
0.482073	DOX_on	1
0.57293	DOX_on	1
0.43563	DOX_on	1
0.481689	DOX_on	1
0.487306	DOX_on	1
0.38108	DOX_on	1
0.669557	DOX_on	1
0.667386	DOX_on	1
0.860465	DOX_on	1
0.587551	DOX_on	1
0.711488	DOX_on	1
0.630792	DOX_on	1
0.608202	DOX_on	1
0.619536	DOX_on	1
0.64965	DOX_on	1
0.832342	DOX_on	1
0.733586	DOX_on	1
0.470347	DOX_on	1
0.946614	DOX_on	1
0.371698	DOX_on	1
0.691523	DOX_on	1
0.415582	DOX_on	1
0.354768	DOX_on	1
0.445369	DOX_on	1
0.432291	DOX_on	1
0.441276	DOX_on	1
0.530555	DOX_on	1
0.428708	DOX_on	1
0.478933	DOX_on	1
0.624442	DOX_on	1
0.492053	DOX_on	1
0.511158	DOX_on	1
0.383672	DOX_on	1
0.456922	DOX_on	1
0.415737	DOX_on	1
0.35697	DOX_on	1
0.61935	DOX_on	1
0.39977	DOX_on	1
0.614736	DOX_on	1
0.412708	DOX_on	1
0.478956	DOX_on	1
0.482336	DOX_on	1
0.451487	DOX_on	1
0.760691	DOX_on	1
0.574631	DOX_on	1
0.505938	DOX_on	1
0.53662	DOX_on	1
0.448141	DOX_on	1
0.621086	DOX_on	1
0.656782	DOX_on	1
0.720088	DOX_on	1
0.542819	DOX_on	1
0.408022	DOX_on	1
0.579505	DOX_on	1
0.400276	DOX_on	1
0.411861	DOX_on	1
0.485352	DOX_on	1
0.69578	DOX_on	1
0.58738	DOX_on	1
0.715834	DOX_on	1
0.48161	DOX_on	1
0.570975	DOX_on	1
0.410128	DOX_on	1
0.782724	DOX_on	1
0.633375	DOX_on	1
0.726854	DOX_on	1
0.517825	DOX_on	1
0.524818	DOX_on	1
0.445622	DOX_on	1
0.441368	DOX_on	1
0.619657	DOX_on	1
0.532502	DOX_on	1
0.637574	DOX_on	1
0.667884	DOX_on	1
0.479254	DOX_on	1
0.450726	DOX_on	1
0.516485	DOX_on	1
0.596524	DOX_on	1
0.621294	DOX_on	1
0.405192	DOX_on	1
0.561335	DOX_on	1
0.608607	DOX_on	1
0.644284	DOX_on	1
0.671649	DOX_on	1
0.576459	DOX_on	1
0.565091	DOX_on	1
0.533188	DOX_on	1
0.564468	DOX_on	1
0.549745	DOX_on	1
0.423298	DOX_on	1
0.39106	DOX_on	1
0.472939	DOX_on	1
0.472316	DOX_on	1
0.519928	DOX_on	1
0.431957	DOX_on	1
0.436328	DOX_on	1
0.763969	DOX_on	1
0.40924	DOX_on	1
0.555201	DOX_on	1
0.392578	DOX_on	1
1.1132	DOX_on	1
0.521835	DOX_on	1
0.423413	DOX_on	1
0.379655	DOX_on	1
0.440307	DOX_on	1
0.545418	DOX_on	1
0.531215	DOX_on	1
0.499915	DOX_on	1
0.452806	DOX_on	1
0.439628	DOX_on	1
0.631729	DOX_on	1
0.521251	DOX_on	1
0.45904	DOX_on	1
0.473861	DOX_on	1
0.577955	DOX_on	1
0.524204	DOX_on	1
0.743587	DOX_on	1
0.962578	DOX_on	1
0.6542	DOX_on	1
0.40952	DOX_on	1
0.386937	DOX_on	1
0.390719	DOX_on	1
0.734832	DOX_on	1
0.473679	DOX_on	1
0.526825	DOX_on	1
0.738203	DOX_on	1
0.536541	DOX_on	1
0.443824	DOX_on	1
0.506753	DOX_on	1
0.496008	DOX_on	1
0.46158	DOX_on	1
0.531937	DOX_on	1
0.497037	DOX_on	1
0.398735	DOX_on	1
0.437522	DOX_on	1
0.471804	DOX_on	1
0.524809	DOX_on	1
0.508082	DOX_on	1
0.553004	DOX_on	1
0.414562	DOX_on	1
0.45103	DOX_on	1
0.553781	DOX_on	1
0.524697	DOX_on	1
0.382026	DOX_on	1
0.594999	DOX_on	1
0.403575	DOX_on	1
0.475801	DOX_on	1
0.415965	DOX_on	1
0.413229	DOX_on	1
0.460337	DOX_on	1
0.43911	DOX_on	1
0.60028	DOX_on	1
0.568476	DOX_on	1
0.532602	DOX_on	1
0.514394	DOX_on	1
0.510489	DOX_on	1
0.46232	DOX_on	1
0.510487	DOX_on	1
0.531599	DOX_on	1
0.647779	DOX_on	1
1.14481	DOX_on	1
0.5996	DOX_on	1
0.614004	DOX_on	1
0.743388	DOX_on	1
0.610538	DOX_on	1
0.620458	DOX_on	1
0.559889	DOX_on	1
0.457732	DOX_on	1
0.524586	DOX_on	1
0.604327	DOX_on	1
0.510766	DOX_on	1
0.511487	DOX_on	1
0.717474	DOX_on	1
0.55397	DOX_on	1
0.644557	DOX_on	1
0.495999	DOX_on	1
0.756628	DOX_on	1
0.767147	DOX_on	1
0.621317	DOX_on	1
0.483859	DOX_on	1
0.468794	DOX_on	1
0.452606	DOX_on	1
0.667526	DOX_on	1
0.380059	DOX_on	1
0.505713	DOX_on	1
0.734167	DOX_on	1
0.71834	DOX_on	1
0.629615	DOX_on	1
0.861865	DOX_on	1
0.412159	DOX_on	1
0.768758	DOX_on	1
0.87135	DOX_on	1
0.631163	DOX_on	1
0.346271	DOX_on	1
0.473289	DOX_on	1
0.30624	DOX_on	1
0.582315	DOX_on	1
0.634548	DOX_on	1
0.440581	DOX_on	1
0.432106	DOX_on	1
0.573719	DOX_on	1
0.429172	DOX_on	1
0.708335	DOX_on	1
0.420299	DOX_on	1
0.838841	DOX_on	1
0.523757	DOX_on	1
0.52068	DOX_on	1
1.41325	DOX_on	1
1.22555	DOX_on	1
0.805568	DOX_on	1
0.539052	DOX_on	1
0.371956	DOX_on	1
0.454177	DOX_on	1
0.482444	DOX_on	1
0.517858	DOX_on	1
0.498635	DOX_on	1
0.465015	DOX_on	1
0.825371	DOX_on	1
0.410564	DOX_on	1
1.02302	DOX_on	1
0.503203	DOX_on	1
0.601285	DOX_on	1
0.947459	DOX_on	1
0.61583	DOX_on	1
0.502976	DOX_on	1
0.630146	DOX_on	1
1.05247	DOX_off	1
0.468159	DOX_off	1
0.349938	DOX_off	1
0.429776	DOX_off	1
0.736747	DOX_off	1
0.443926	DOX_off	1
0.421799	DOX_off	1
0.472582	DOX_off	1
0.551656	DOX_off	1
0.432686	DOX_off	1
0.658841	DOX_off	1
0.482338	DOX_off	1
0.488604	DOX_off	1
0.458289	DOX_off	1
0.408929	DOX_off	1
0.766987	DOX_off	1
0.459192	DOX_off	1
0.503623	DOX_off	1
0.384275	DOX_off	1
0.503143	DOX_off	1
0.441255	DOX_off	1
0.360914	DOX_off	1
0.997835	DOX_off	1
0.399202	DOX_off	1
0.338381	DOX_off	1
0.446768	DOX_off	1
0.522077	DOX_off	1
0.504957	DOX_off	1
0.47293	DOX_off	1
0.439053	DOX_off	1
0.350064	DOX_off	1
0.527241	DOX_off	1
0.561392	DOX_off	1
0.391331	DOX_off	1
0.522834	DOX_off	1
0.575127	DOX_off	1
0.668587	DOX_off	1
0.454046	DOX_off	1
0.533067	DOX_off	1
0.721101	DOX_off	1
0.483882	DOX_off	1
0.525324	DOX_off	1
0.503237	DOX_off	1
0.39173	DOX_off	1
0.572844	DOX_off	1
0.804286	DOX_off	1
0.746389	DOX_off	1
0.575563	DOX_off	1
0.475646	DOX_off	1
0.448274	DOX_off	1
0.447956	DOX_off	1
0.280736	DOX_off	1
0.510561	DOX_off	1
0.371278	DOX_off	1
0.436362	DOX_off	1
0.394538	DOX_off	1
0.568561	DOX_off	1
0.317742	DOX_off	1
0.404961	DOX_off	1
0.393383	DOX_off	1
0.561537	DOX_off	1
0.471185	DOX_off	1
0.677752	DOX_off	1
0.559103	DOX_off	1
0.594087	DOX_off	1
0.51013	DOX_off	1
0.393824	DOX_off	1
0.494778	DOX_off	1
0.486591	DOX_off	1
0.481141	DOX_off	1
0.325689	DOX_off	1
0.324051	DOX_off	1
0.365241	DOX_off	1
0.663729	DOX_off	1
1.00277	DOX_off	1
1.26502	DOX_off	1
0.521708	DOX_off	1
0.27995	DOX_off	1
0.943745	DOX_off	1
1.14876	DOX_off	1
0.711152	DOX_off	1
0.287996	DOX_off	1
0.611727	DOX_off	1
0.500427	DOX_off	1
0.401068	DOX_off	1
0.382589	DOX_off	1
0.587312	DOX_off	1
0.296894	DOX_off	1
0.334366	DOX_off	1
0.443606	DOX_off	1
0.343053	DOX_off	1
0.545704	DOX_off	1
0.449993	DOX_off	1
0.341518	DOX_off	1
0.320906	DOX_off	1
0.381355	DOX_off	1
0.400887	DOX_off	1
0.454871	DOX_off	1
0.597503	DOX_off	1
0.434945	DOX_off	1
0.363949	DOX_off	1
0.396279	DOX_off	1
0.477304	DOX_off	1
0.656183	DOX_off	1
0.395397	DOX_off	1
0.349497	DOX_off	1
0.336806	DOX_off	1
0.787324	DOX_off	1
0.419485	DOX_off	1
0.329131	DOX_off	1
0.327727	DOX_off	1
0.488037	DOX_off	1
0.401071	DOX_off	1
0.970963	DOX_off	1
0.509066	DOX_off	1
0.793277	DOX_off	1
0.851994	DOX_off	1
0.6996	DOX_off	1
0.451435	DOX_off	1
0.417636	DOX_off	1
0.377353	DOX_off	1
0.353421	DOX_off	1
0.344894	DOX_off	1
0.425345	DOX_off	1
0.50058	DOX_off	1
0.39559	DOX_off	1
0.57408	DOX_off	1
0.332064	DOX_off	1
0.36742	DOX_off	1
0.549556	DOX_off	1
0.334193	DOX_off	1
0.382245	DOX_off	1
0.41504	DOX_off	1
0.49045	DOX_off	1
0.62021	DOX_off	1
0.791406	DOX_off	1
0.337744	DOX_off	1
0.397238	DOX_off	1
0.445991	DOX_off	1
0.897002	DOX_off	1
0.975053	DOX_off	1
0.742758	DOX_off	1
0.590943	DOX_off	1
0.345013	DOX_off	1
0.416521	DOX_off	1
0.405377	DOX_off	1
0.655993	DOX_off	1
0.494207	DOX_off	1
0.668749	DOX_off	1
0.607142	DOX_off	1
0.429358	DOX_off	1
0.485835	DOX_off	1
0.458952	DOX_off	1
0.604328	DOX_off	1
0.888828	DOX_off	1
0.525046	DOX_off	1
0.388	DOX_off	1
0.582138	DOX_off	1
0.689905	DOX_off	1
0.438648	DOX_off	1
0.406471	DOX_off	1
0.566248	DOX_off	1
0.438715	DOX_off	1
0.528351	DOX_off	1
0.340306	DOX_off	1
0.52382	DOX_off	1
0.547743	DOX_off	1
0.456331	DOX_off	1
0.38292	DOX_off	1
0.470442	DOX_off	1
0.495628	DOX_off	1
0.38532	DOX_off	1
0.798011	DOX_off	1
0.381476	DOX_off	1
0.299225	DOX_off	1
0.444165	DOX_off	1
0.383166	DOX_off	1
0.419344	DOX_off	1
0.495162	DOX_off	1
0.334976	DOX_off	1
0.319847	DOX_off	1
0.439196	DOX_off	1
0.443098	DOX_off	1
0.365232	DOX_off	1
0.509247	DOX_off	1
0.385275	DOX_off	1
0.440736	DOX_off	1
0.299024	DOX_off	1
0.344707	DOX_off	1
0.56682	DOX_off	1
0.470774	DOX_off	1
0.538437	DOX_off	1
0.536485	DOX_off	1
0.605417	DOX_off	1
0.354466	DOX_off	1
0.436522	DOX_off	1
0.550126	DOX_off	1
0.492372	DOX_off	1
0.531851	DOX_off	1
0.429675	DOX_off	1
0.426364	DOX_off	1
0.467132	DOX_off	1
0.343956	DOX_off	1
0.819285	DOX_off	1
0.683551	DOX_off	1
0.602054	DOX_off	1
0.706768	DOX_off	1
0.371367	DOX_off	1
0.671198	DOX_off	1
0.564333	DOX_off	1
0.445442	DOX_off	1
0.972106	DOX_off	1
0.394266	DOX_off	1
0.472745	DOX_off	1
0.387683	DOX_off	1
0.426368	DOX_off	1
0.476705	DOX_off	1
0.530453	DOX_off	1
0.308722	DOX_off	1
0.379267	DOX_off	1
0.61486	DOX_off	1
0.61969	DOX_off	1
0.449137	DOX_off	1
0.434236	DOX_off	1
0.430769	DOX_off	1
0.480954	DOX_off	1
0.331312	DOX_off	1
0.516091	DOX_off	1
0.415675	DOX_off	1
0.356829	DOX_off	1
0.469382	DOX_off	1
0.403054	DOX_off	1
0.599953	DOX_off	1
0.410295	DOX_off	1
0.49189	DOX_off	1
0.53173	DOX_off	1
0.443973	DOX_off	1
0.413522	DOX_off	1
0.365059	DOX_off	1
0.314708	DOX_off	1
0.572378	DOX_off	1
0.592771	DOX_off	1
0.451474	DOX_off	1
0.417542	DOX_off	1
0.606619	DOX_off	1
0.399509	DOX_off	1
0.514067	DOX_off	1
0.384868	DOX_off	1
0.440818	DOX_off	1
0.357671	DOX_off	1
0.369003	DOX_off	1
0.412586	DOX_off	1
0.480324	DOX_off	1
0.491067	DOX_off	1
0.509392	DOX_off	1
0.568349	DOX_off	1
0.352215	DOX_off	1
0.437625	DOX_off	1
0.513407	DOX_off	1
0.384731	DOX_off	1
0.410572	DOX_off	1
0.404177	DOX_off	1
0.498394	DOX_off	1
0.468118	DOX_off	1
0.402267	DOX_off	1
0.435226	DOX_off	1
0.357838	DOX_off	1
1.62873	DOX_off	1
0.431591	DOX_off	1
0.561636	DOX_off	1
0.681476	DOX_off	1
0.422931	DOX_off	1
1.17621	DOX_off	1
0.40679	DOX_off	1
0.382715	DOX_off	1
0.604779	DOX_off	1
0.381444	DOX_off	1
0.476285	DOX_off	1
0.673947	DOX_off	1
0.787549	DOX_off	1
0.383714	DOX_off	1
0.701187	DOX_off	1
0.491331	DOX_off	1
0.451478	DOX_off	1
0.507541	DOX_off	1
0.35389	DOX_off	1
0.415617	DOX_off	1
0.355939	DOX_off	1
0.387215	DOX_off	1
0.370335	DOX_off	1
0.386318	DOX_off	1
0.532393	DOX_off	1
0.350998	DOX_off	1
0.675935	DOX_off	1
0.480292	DOX_off	1
0.359549	DOX_off	1
0.322344	DOX_off	1
0.389412	DOX_off	1
0.419517	DOX_off	1
0.315299	DOX_off	1
0.495297	DOX_off	1
0.345342	DOX_off	1
0.494716	DOX_off	1
0.407645	DOX_off	1
0.347139	DOX_off	1
0.361161	DOX_off	1
0.470252	DOX_off	1
0.451591	DOX_off	1
0.3728	DOX_off	1
0.420611	DOX_off	1
0.420948	DOX_off	1
0.324384	DOX_off	1
0.479524	DOX_off	1
0.531304	DOX_off	1
0.443109	DOX_off	1
0.42583	DOX_off	1
0.893543	DOX_off	1
0.635958	DOX_off	1
0.563233	DOX_off	1
0.403429	DOX_off	1
0.484499	DOX_off	1
0.562065	DOX_off	1
0.547994	DOX_off	1
0.490997	DOX_off	1
0.481728	DOX_off	1
0.443604	DOX_off	1
0.574172	DOX_off	1
0.477235	DOX_off	1
0.44687	DOX_off	1
0.368831	DOX_off	1
0.599288	DOX_off	1
0.347446	DOX_off	1
0.368656	DOX_off	1
0.367547	DOX_off	1
0.617933	DOX_off	1
0.50663	DOX_off	1
0.792923	DOX_off	1
0.769099	DOX_off	1
0.404887	DOX_off	1
0.346953	DOX_off	1
0.387859	DOX_off	1
0.297452	DOX_off	1
0.411026	DOX_off	1
0.408839	DOX_off	1
0.324436	DOX_off	1
0.424525	DOX_off	1
0.48218	DOX_off	1
0.454635	DOX_off	1
0.410673	DOX_off	1
0.825389	DOX_off	1
0.39377	DOX_off	1
0.52833	DOX_off	1
0.596901	DOX_off	1
0.618348	DOX_off	1
1.16374	DOX_off	1
0.45846	DOX_off	1
0.424014	DOX_off	1
0.62175	DOX_off	1
0.347993	DOX_off	1
0.392551	DOX_off	1
0.469285	DOX_off	1
0.429837	DOX_off	1
0.400029	DOX_off	1
0.38043	DOX_off	1
0.357404	DOX_off	1
0.527995	DOX_off	1
0.36429	DOX_off	1
0.885389	DOX_off	1
0.469529	DOX_off	1
0.506968	DOX_off	1
0.424252	DOX_off	1
0.875871	DOX_off	1
0.482268	DOX_off	1
0.394054	DOX_off	1
0.346037	DOX_off	1
0.459428	DOX_off	1
0.696688	DOX_off	1
0.373562	DOX_off	1
0.544885	DOX_off	1
0.593293	DOX_off	1
0.341838	DOX_off	1
0.355393	DOX_off	1
0.786466	DOX_off	1
0.361234	DOX_off	1
0.60739	DOX_off	1
0.715033	DOX_off	1
0.521601	DOX_off	1
0.584452	DOX_off	1
0.450227	DOX_off	1
0.418392	DOX_off	1
0.304359	DOX_off	1
0.389296	DOX_off	1
0.419043	DOX_off	1
0.495544	DOX_off	1
0.437101	DOX_off	1
0.55106	DOX_off	1
0.332173	DOX_off	1
0.318044	DOX_off	1
0.72977	DOX_off	1
0.480312	DOX_off	1
0.533213	DOX_off	1
0.960831	DOX_off	1
0.486679	DOX_off	1
0.535314	DOX_off	1
0.987561	DOX_off	1
0.450616	DOX_off	1
0.784596	DOX_off	1
0.35069	DOX_off	1
0.805606	DOX_off	1
0.357575	DOX_off	1
0.66354	DOX_off	1
0.710621	DOX_off	1
0.563724	DOX_off	1
0.551218	DOX_off	1
0.6007	DOX_off	1
0.784122	DOX_off	1
0.680113	DOX_off	1
0.314053	DOX_off	1
0.364154	NT	1
0.360163	NT	1
0.325676	NT	1
0.365487	NT	1
0.852696	NT	1
0.291799	NT	1
0.358231	NT	1
0.44771	NT	1
0.3945	NT	1
0.424557	NT	1
0.501231	NT	1
0.522801	NT	1
0.486825	NT	1
0.454803	NT	1
0.417932	NT	1
0.702514	NT	1
0.361164	NT	1
0.568342	NT	1
1.07246	NT	1
0.355757	NT	1
0.59279	NT	1
0.492446	NT	1
0.622907	NT	1
0.405409	NT	1
0.50984	NT	1
0.441835	NT	1
0.506551	NT	1
0.488298	NT	1
0.384819	NT	1
0.577768	NT	1
0.526487	NT	1
0.437228	NT	1
0.360788	NT	1
0.400558	NT	1
0.513519	NT	1
0.647088	NT	1
0.689414	NT	1
0.385874	NT	1
0.450682	NT	1
0.475596	NT	1
0.498225	NT	1
0.7075	NT	1
0.59217	NT	1
0.494918	NT	1
0.446288	NT	1
0.519017	NT	1
0.300355	NT	1
0.5089	NT	1
0.537524	NT	1
0.492411	NT	1
0.886426	NT	1
0.44857	NT	1
0.484612	NT	1
0.457317	NT	1
0.519604	NT	1
0.388943	NT	1
0.505166	NT	1
0.573589	NT	1
0.490304	NT	1
0.66319	NT	1
0.472289	NT	1
0.712526	NT	1
0.515736	NT	1
0.697194	NT	1
0.539827	NT	1
0.411838	NT	1
0.507705	NT	1
0.37825	NT	1
0.388014	NT	1
0.38733	NT	1
0.523344	NT	1
0.937218	NT	1
1.41061	NT	1
0.455999	NT	1
0.526194	NT	1
0.557311	NT	1
0.466023	NT	1
0.377902	NT	1
0.315259	NT	1
0.342132	NT	1
0.359818	NT	1
0.659144	NT	1
0.355383	NT	1
0.517592	NT	1
1.09936	NT	1
1.13799	NT	1
2.13751	NT	1
0.788593	NT	1
0.633858	NT	1
0.359275	NT	1
0.445666	NT	1
0.555265	NT	1
0.423897	NT	1
0.277951	NT	1
0.390596	NT	1
0.438671	NT	1
0.444133	NT	1
0.292318	NT	1
0.677807	NT	1
0.333389	NT	1
0.32677	NT	1
0.421341	NT	1
0.444643	NT	1
0.59369	NT	1
0.674745	NT	1
0.569132	NT	1
0.478814	NT	1
[truncated: 8,788 more rows]

## Sheet: Figure_6c - Stat
group1	group2	p.adj	Significance
DOX_on	DOX_off	2.14456e-109	***
NT	DOX_off	0.527063	ns
NT	DOX_on	3.67819e-167	***

[truncated: 44 more sheets: Figure_6e - Data, Figure_6e - Stat, Figure_6g - Data, Figure_6g - Stat, Figure_6h - Data, Figure_6h - Stat, Suppl_Figure_6b - Data, Suppl_Figure_6b - Stat, Suppl_Figure_9b - Data, Suppl_Figure_9b - Stat, Suppl_Figure_9c - Data, Suppl_Figure_9c - Stat, Suppl_Figure_10c - Data, Suppl_Figure_10c - Stat, Suppl_Figure_11d - Data, Suppl_Figure_11d - Stat, Suppl_Figure_12a - Data, Suppl_Figure_12a - Stat, Suppl_Figure_12d - Data, Suppl_Figure_12d - Stat …]
